# Supplementary material for: Proteomic profiling of postmortem prefrontal cortex tissue of suicide completers
Source: Transl Psychiatry. 2022 Apr 5;12:142. doi: 10.1038/s41398-022-01896-z (PMC8983647; doi:10.1038/s41398-022-01896-z)
Supplement: Supplementary file 2 — supplementary tables [file 41398_2022_1896_MOESM2_ESM.xlsx]

## Sheet: Table S1
Table S1.pH difference among samples
Characteristic	Suicide (N=23)	Sudden death (N=13)	P
pH, mean (SD) [range]	6.88 (0.19) [6.55-7.33]	6.75 (0.38) [5.80-7.30]	0.239
pH (individual samples)
1	6.85	6.94
2	7.04	7.3
3	6.8	6.61
4	6.73	7.17
5	6.86	6.84
6	6.86	6.74
7	6.91	6.56
8	6.93	6.66
9	6.78	5.8
10	6.6	6.83
11	6.8	6.44
12	7.13	6.79
13	6.65	7.09
14	6.87
15	6.55
16	6.75
17	6.96
18	7.28
19	6.84
20	7.02
21	7.33
22	6.97
23	6.8

## Sheet: Table S2
Table S2. List of all identified proteins in this study. MS information on identified proteins was listed in the pooled set. Normalized protein levels of each sample were used for further statistical analysis.
Identifiers				Information on identification												Normalized protein abundance (Ratio to pooled sample)
Master	Accession	Description	Gene name	Protein FDR Confidence	Contaminant	# Peptides	# PSMs	# Unique Peptides	Exp. q-value	Sum PEP Score	Score Sequest HT	Coverage [%]	# AAs	MW [kDa]	calc. pI	SUICIDE 1	SUICIDE 2	SUICIDE 3	SUICIDE 4	SUICIDE 5	SUICIDE 6	SUICIDE 7	SUICIDE 8	SUICIDE 9	SUICIDE 10	SUICIDE 11	SUICIDE 12	SUICIDE 13	SUICIDE 14	SUICIDE 15	SUICIDE 16	SUICIDE 17	SUICIDE 18	SUICIDE 19	SUICIDE 20	SUICIDE 21	SUICIDE 22	SUICIDE 23	SUDDEN DEATH 1	SUDDEN DEATH 2	SUDDEN DEATH 3	SUDDEN DEATH 4	SUDDEN DEATH 5	SUDDEN DEATH 6	SUDDEN DEATH 7	SUDDEN DEATH 8	SUDDEN DEATH 9	SUDDEN DEATH 10	SUDDEN DEATH 11
Master Protein	Q13813-2	Isoform 2 of Spectrin alpha chain, non-erythrocytic 1 OS=Homo sapiens GN=SPTAN1	SPTAN1	High	FALSE	363	14713	14	0	3416.07	59985.1	90	2477	284.9	5.35	1.0096	0.93711	0.975921	0.953539	0.931053	0.958157	0.969127	0.95762	0.971656	0.93823	0.958092	0.945718	0.945075	0.955916	0.952019	0.963004	0.970079	0.961873	0.95404	0.926896	0.957155	1.00393	1.00817	0.997573	1.00339	0.970762	0.99894	0.986059	0.992048	0.978513	0.961718	1.004	1.01487	0.988687
Master Protein	Q13813-3	Isoform 3 of Spectrin alpha chain, non-erythrocytic 1 OS=Homo sapiens GN=SPTAN1	SPTAN1	High	FALSE	353	14247	4	0	3344	58089.1	90	2452	282.1	5.34	1.02219	0.834704	0.899802	0.961778	0.912153	0.922942	0.965797	0.936554	1.01762	0.967192	1.01441	1.07471	0.951209	0.94446	0.945571	0.909325	0.998134	1.03057	1.00947	0.858527	1.01143	1.05731	0.992306	0.969416	0.927458	1.01012	0.959184	1.00212	1.01912	0.920164	0.941284	1.04081	0.944942	1.00552
Master Protein	Q15149-2	Isoform 2 of Plectin OS=Homo sapiens GN=PLEC	PLEC	High	FALSE	512	5890	3	0	3281.07	22253.9	79	4574	518.2	5.74	1.06039	0.863687	0.909248	0.964434	1.01188	0.961136	0.946381	0.861349	0.966809	0.955414	0.978461	1.1207	1.0503	0.916089	0.922909	0.87944	1.04862	1.0155	0.932376	0.826609	1.00421	1.07574	0.992177	0.943052	0.934237	1.03214	0.917462	0.927669	0.857142	1.01881	0.985787	1.19608	0.980484	1.04943
Master Protein	Q15149-8	Isoform 8 of Plectin OS=Homo sapiens GN=PLEC	PLEC	High	FALSE	510	5894	1	0	3277.5	22283.8	79	4525	513.4	5.76	0.975423	0.95738	0.856656	1.07579	1.31368	1.07281	0.856187	0.69398	1.14816	1.11405	1.15485	1.12308	1.48347	0.826337	0.910295	0.905019	0.904432	1.30933	0.864928	0.795133	1.117	1.3411	0.868571	0.923569	0.856656	1.25778	0.664548	0.859197	0.90301	1.14658	0.90326	1.68269	0.915926	1.2088
Master Protein	Q01082	Spectrin beta chain, non-erythrocytic 1 OS=Homo sapiens GN=SPTBN1 PE=1 SV=2	SPTBN1	High	FALSE	308	11505	29	0	2737.69	42292.1	87	2364	274.4	5.57	1.00255	0.936332	0.987197	0.964506	0.951421	0.96607	0.967872	0.944436	0.971379	0.947929	0.948571	0.959001	0.966325	0.949206	0.952502	0.96561	0.981811	0.974317	0.958569	0.940026	0.980602	1.02512	1.01113	0.992889	0.995707	0.964639	0.994497	0.983712	0.986028	0.980204	0.972897	1.00548	1.01283	0.996169
Master Protein	Q14204	Cytoplasmic dynein 1 heavy chain 1 OS=Homo sapiens GN=DYNC1H1 PE=1 SV=5	DYNC1H1	High	FALSE	344	5722	343	0	2628.66	19851.3	65	4646	532.1	6.4	1.03562	0.959033	0.990917	0.972588	0.896293	0.96483	0.996524	0.980369	0.977234	0.985652	0.936598	0.928151	0.982383	0.98409	1.03093	0.978091	0.957253	0.994764	0.979302	0.971727	0.960188	0.988391	1.0264	0.996274	1.01244	0.97598	0.993415	0.989896	1.01964	0.970523	0.971968	1.00279	1.01185	0.977435
Master Protein	Q01082-2	Isoform Short of Spectrin beta chain, non-erythrocytic 1 OS=Homo sapiens GN=SPTBN1	SPTBN1	High	FALSE	280	10202	1	0	2441.6	37251.2	86	2168	252.9	5.45	1.02338	0.649309	0.709883	1.72264	2.1796	0.793836																		0.867163	0.776833	0.923486
Master Protein	Q09666	Neuroblast differentiation-associated protein AHNAK OS=Homo sapiens GN=AHNAK PE=1 SV=2	AHNAK	High	FALSE	309	2241	307	0	2121.07	7464.22	78	5890	628.7	6.15	1.18375	0.64707	0.725963	1.0718	1.25239	0.821775	1.01348	0.691592	1.02634	0.897243	0.943455	1.93739	1.32128	0.695576	0.774721	0.806982	1.268	1.16878	0.897938	0.671179	1.18708	1.20542	0.918006	0.828882	0.838264	0.946027	0.780544	0.836572	0.861099	1.03066	0.990198	1.08837	0.807411	1.11187
Master Protein	I6L894	Ankyrin-2 OS=Homo sapiens GN=ANK2 PE=1 SV=1	ANK2	High	FALSE	267	4401	99	0	1976.05	16571.9	65	3924	430	5.12	0.949449	0.928508	1.00724	0.984908	1.16437	0.994325	0.980812	0.867782	0.951199	1.02664	0.9961	1.01408	1.03849	0.903619	0.940779	1.00536	0.976339	1.04045	0.899584	0.970843	1.04386	1.04857	0.981194	0.992438	0.948318	0.982548	0.974919	0.96516	1.00222	1.07355	1.09644	1.17988	1.00447	1.0492
Master Protein	H3BQK9	Microtubule-actin cross-linking factor 1, isoforms 1/2/3/5 OS=Homo sapiens GN=MACF1 PE=1 SV=1	MACF1	High	FALSE	326	2292	1	0	1956.58	8272.25	43	7592	860.5	5.38	1.02468	0.984539	0.978117	1.01074	0.986417	0.983284	1.02566	0.968754	1.01262	0.972696	1.00699	1.01119	0.979023	0.976231	0.952769	0.980795	1.00399	0.976967	1.00277	0.971503	0.995047	1.02595	1.02027	0.984038	0.989381	0.992819	1.01417	0.993788	0.988041	1.00311	0.932134	1.03566	1.00968	1.00394
Master Protein	Q9UPN3	Microtubule-actin cross-linking factor 1, isoforms 1/2/3/5 OS=Homo sapiens GN=MACF1 PE=1 SV=4	MACF1	High	FALSE	322	2273	2	0	1933.06	8182.03	44	7388	837.8	5.39	1.01845	0.992394	1.01139	1.03065	1.03956	0.952518	1.03992	1.02281	0.926354	0.896571	0.939731	1.00282	0.874805	0.896192	0.922894	0.974486	0.929085	0.921581	0.994174	0.985612	0.962901	0.981094	1.05815	0.999055	1.04163	0.974391	0.981201	1.01535	0.942618	0.95485	0.860421	1.06279	1.06766	1.0201
Master Protein	Q8NF91	Nesprin-1 OS=Homo sapiens GN=SYNE1 PE=1 SV=4	SYNE1	High	FALSE	368	1847	300	0	1926.28	6497.74	45	8797	1010.5	5.53	0.986631	1.01827	1.01617	1.01215	0.968317	1.04315	0.988231	0.995381	1.04567	0.981145	1.01005	0.996699	0.983173	0.970363	1.00946	0.974362	0.977752	0.993178	1.00885	0.95049	0.971396	0.969007	1.01274	1.00827	1.02138	1.00858	1.00162	0.995115	0.990256	1.01461	0.978529	1.05874	1.01334	0.999152
Master Protein	Q9UPN3-3	Isoform 3 of Microtubule-actin cross-linking factor 1, isoforms 1/2/3/5 OS=Homo sapiens GN=MACF1	MACF1	High	FALSE	301	2227	1	0	1865.22	8056.5	56	5374	613.8	5.36	0.871473	1.7069	1.88088	2.11755	1.57445	1.66928	1.27758	1.3884	1.39713	1.294	1.33248	1.33453	1.0037	1.12947	1.14427	1.17879	1.20099	1.12947	1.51839	1.59107	1.42644	1.47723	0.937828	1.03918	1.31348	1.43809	0.989738	1.23499	1.09903	1.04809	1.16276	0.852035	1.04641	1.23643
Master Protein	Q9UPA5	Protein bassoon OS=Homo sapiens GN=BSN PE=2 SV=4	BSN	High	FALSE	232	2651	226	0	1796.65	10697.7	68	3926	416.2	7.55	0.968967	0.843054	0.96742	0.837465	1.22867	0.979115	0.86535	0.839216	0.872094	0.940124	1.12461	1.01505	0.984011	0.909952	0.905908	1.119	0.97385	1.00446	0.86901	0.991418	0.970953	0.911402	0.960577	1.04368	0.964069	0.944856	1.03706	0.994751	0.926937	0.984229	1.03375	0.996687	1.05526	1.02873
Master Protein	P46821	Microtubule-associated protein 1B OS=Homo sapiens GN=MAP1B PE=1 SV=2	MAP1B	High	FALSE	187	3222	178	0	1533.75	12368.6	68	2468	270.5	4.81	0.968189	0.861217	0.971528	1.00156	1.26432	0.909178	0.979614	0.724001	0.955487	1.21948	1.03934	0.985026	1.19824	0.928489	1.0031	1.06869	0.93538	1.15142	0.791498	1.0713	0.969006	0.909674	0.892922	0.986913	0.954586	0.934701	0.991115	1.04373	1.1054	1.09704	1.14271	1.02391	1.04354	1.13486
Master Protein	E9PEB9	Dystonin OS=Homo sapiens GN=DST PE=1 SV=3	DST	High	FALSE	274	1540	5	0	1483.48	5394.5	47	5675	649.1	5.99	1.00319	0.936907	0.966965	0.999112	0.933228	0.927635	1.00866	0.938279	1.0125	0.987869	0.944979	1.05495	1.03747	1.01045	0.981753	0.929174	0.966675	0.99077	0.974069	0.976317	0.986636	1.04313	1.05188	0.976846	0.980911	1.06026	0.950955	0.952307	0.98917	0.982599	1.00988	1.04296	0.933018	1.0089
Master Protein	P35580-2	Isoform 2 of Myosin-10 OS=Homo sapiens GN=MYH10	MYH10	High	FALSE	204	3053	2	0	1478.29	11819.2	71	1992	230.6	5.57	1.05247	1.02469	1.02877	0.959607	0.940355	1.00113	1.10775	1.22021	0.978431	0.908166	1.06593	0.899595	0.897391	0.999134	0.964498	1.07495	0.92851	0.930295	0.898016	0.99343	0.882987	0.919014	1.00412	1.00823	1.09362	0.820083	1.2318	1.00207	1.01111	0.912653	0.926832	0.905076	1.042	0.879895
Master Protein	P35580-3	Isoform 3 of Myosin-10 OS=Homo sapiens GN=MYH10	MYH10	High	FALSE	206	3061	4	0	1476.15	11832.8	72	1997	231.2	5.53	1.0706	1.02987	1.01936	0.990616	0.986465	1.03692	0.988612	1.0355	0.95233	0.904668	0.975492	0.96928	0.925758	0.980788	0.973899	1.05075	0.979822	0.934857	0.937358	0.986523	0.928023	0.93908	1.08012	1.00677	1.04744	0.906753	1.06727	0.938004	0.988875	0.950128	0.933566	0.980272	1.07802	0.936298
Master Protein	P35580	Myosin-10 OS=Homo sapiens GN=MYH10 PE=1 SV=3	MYH10	High	FALSE	204	3046	0	0	1471.82	11779.8	72	1976	228.9	5.54
Master Protein	P35580-5	Isoform 5 of Myosin-10 OS=Homo sapiens GN=MYH10	MYH10	High	FALSE	203	3043	1	0	1467.96	11772.3	72	1985	229.9	5.57	0.92843	0.95222	0.908604	0.985329	0.980571	1.00059													0.973091	1.00615	0.907358	0.937034	1.05635	0.943894	1.10289	0.864988							1.03613	0.908434
Master Protein	Q03001	Dystonin OS=Homo sapiens GN=DST PE=1 SV=4	DST	High	FALSE	271	1528	1	0	1464.95	5355.47	35	7570	860.1	5.25	1.00797	0.844297	0.980731	1.02968	1.19025	0.902547	0.909936	0.538938	1.06796	1.13551	1.05805	1.22309	1.24198	0.8988	0.908651	1.00287	0.904173	1.12037	0.740812	0.889264	0.996506	1.10748	0.979636	0.987375	0.837652	1.17896	0.844247	0.884321	0.91634	1.13469	0.990507	1.19452	0.95879	1.12339
Master Protein	Q9Y4G6	Talin-2 OS=Homo sapiens GN=TLN2 PE=1 SV=4	TLN2	High	FALSE	174	2375	66	0	1452.59	8941.36	72	2542	271.4	5.57	0.991559	1.09591	1.00051	1.05933	1.01832	1.11033	1.01514	1.06456	1.08633	1.00766	1.06184	1.02986	0.953027	1.00132	1.03088	1.00258	1.02202	0.950721	1.01001	1.0199	0.970942	0.98025	0.97287	1.0464	1.01785	0.917327	1.04286	1.01938	0.979118	1.02495	0.986506	1.0538	1.06295	0.989726
Master Protein	P35579	Myosin-9 OS=Homo sapiens GN=MYH9 PE=1 SV=4	MYH9	High	FALSE	206	2653	167	0	1436.78	10095	72	1960	226.4	5.6	1.01113	0.994243	0.970137	0.954308	0.986964	0.978068	1.04499	1.00607	0.93979	0.926041	0.987785	1.10001	0.919884	0.901314	0.988141	1.01198	1.08531	0.983891	0.969112	0.934652	0.956679	0.918385	1.07112	0.976302	1.02517	0.97943	1.00916	0.926719	0.954589	0.917516	0.898479	0.987479	1.00931	0.927696
Master Protein	Q9Y6V0-5	Isoform 5 of Protein piccolo OS=Homo sapiens GN=PCLO	PCLO	High	FALSE	222	1787	215	0	1396.04	6262.25	47	5142	560.4	6.47	0.977259	0.883569	0.93235	0.839118	1.14101	0.993327	0.924432	0.924844	0.925345	0.958618	1.14831	1.0267	0.973044	0.868455	0.917854	1.06648	0.961489	0.957496	0.892733	0.95812	0.946614	0.902113	0.961159	1.04404	0.974299	0.920796	1.09035	1.04573	0.99368	1.01143	1.0549	1.05	1.16381	1.03503
Master Protein	Q00610-2	Isoform 2 of Clathrin heavy chain 1 OS=Homo sapiens GN=CLTC	CLTC	High	FALSE	126	6504	83	0	1305.61	25766.3	71	1639	187.8	5.69	1.03495	1.08795	1.10562	1.08431	0.972547	1.09302	1.11351	1.15309	1.09524	1.06945	1.1117	1.06865	1.06571	1.05772	1.06082	1.09409	1.04615	1.06761	1.11952	1.15147	1.12332	1.1766	0.993434	1.0143	0.994268	0.98225	0.993848	1.06914	0.951089	1.04623	1.00412	0.988138	0.967402	0.946691
Master Protein	O15020	Spectrin beta chain, non-erythrocytic 2 OS=Homo sapiens GN=SPTBN2 PE=1 SV=3	SPTBN2	High	FALSE	176	2492	149	0	1249.6	9437.92	65	2390	271.2	6.11	0.977115	0.969562	0.975917	0.966108	0.913575	0.989907	0.954211	0.968489	0.96134	0.929888	1.00928	0.956423	0.940331	0.98496	0.949259	1.00685	1.01427	0.952016	0.967484	0.974355	0.936501	0.982095	0.990334	0.995623	1.01295	0.996282	1.01967	0.976919	1.02307	0.97005	0.94219	0.979289	1.05096	0.987587
Master Protein	P11137	Microtubule-associated protein 2 OS=Homo sapiens GN=MAP2 PE=1 SV=4	MAP2	High	FALSE	157	1910	96	0	1235.79	7183.17	76	1827	199.4	4.91	0.94523	0.802832	0.855549	0.763214	1.44685	0.965458	0.780076	0.586598	0.754508	1.18469	1.11212	1.04555	1.05035	0.944583	1.00745	1.19048	0.918229	1.10886	0.696021	1.06522	0.875762	1.02506	0.840529	0.965183	0.905239	1.04466	1.04865	1.01572	1.05563	1.35626	1.01119	1.23951	1.28115	1.2929
Master Protein	Q92736-2	Isoform 2 of Ryanodine receptor 2 OS=Homo sapiens GN=RYR2	RYR2	High	FALSE	188	1251	175	0	1153.35	4279.59	41	4975	565.1	6.1	1.02083	0.973096	1.02074	1.04077	0.966031	1.01821	1.09865	0.957839	1.03889	1.01606	1.02685	0.98528	1.00409	1.11094	1.03919	1.02053	0.966351	1.0502	1.04502	1.10534	1.01061	1.01029	0.967787	0.985928	1.0077	1.03385	0.97908	0.950839	0.971555	0.988146	1.01968	1.02194	0.93263	0.945769
Master Protein	Q8IVF2	Protein AHNAK2 OS=Homo sapiens GN=AHNAK2 PE=1 SV=2	AHNAK2	High	FALSE	186	869	184	0	1124.98	3044.7	61	5795	616.2	5.36	0.890617	0.856759	0.91829	0.914695	1.04022	0.935468	0.877285	0.793596	0.928314	1.17554	0.948383	0.958821	1.01718	0.985565	1.05034	1.01099	0.870922	0.942394	0.803897	1.16248	0.813827	0.880212	0.916678	1.06207	0.992824	0.865224	1.08586	1.07732	1.15994	1.03004	1.04105	0.898535	1.10043	1.07579
Master Protein	Q12955	Ankyrin-3 OS=Homo sapiens GN=ANK3 PE=1 SV=3	ANK3	High	FALSE	182	1502	92	0	1116.06	5395.08	44	4377	480.1	6.49	0.953774	0.95126	0.984471	0.877598	0.933718	0.932139	0.911458	0.872958	0.903952	1.06076	0.946008	0.940193	0.952513	0.992137	1.07795	0.943543	0.915421	1.08653	0.962127	1.04255	0.952546	0.936633	0.986422	0.98045	1.00096	1.14759	0.961496	0.988423	1.02634	0.986119	1.09134	1.0517	1.00623	0.983205
Master Protein	E9PGC8	MAP1 light chain LC2 OS=Homo sapiens GN=MAP1A PE=1 SV=1	MAP1A	High	FALSE	166	1749	165	0	1098.11	6477.21	58	3041	331.1	4.93	0.958392	0.831498	0.917474	0.910419	1.23829	0.885976	0.939056	0.680627	0.921721	1.24891	1.12395	0.986634	1.10557	0.928747	0.93547	1.06987	0.95952	1.12111	0.820448	1.1054	0.941756	0.893295	0.883834	1.00324	0.939986	1.06954	1.05155	1.07393	1.12143	1.12016	1.04905	0.969898	1.12056	1.17741
Master Protein	Q01484-5	Isoform 4 of Ankyrin-2 OS=Homo sapiens GN=ANK2	ANK2	High	FALSE	125	2986	1	0	1094.19	11518.5	68	1863	204.6	6.23	1.00297	0.898872	0.940401	0.902966	0.867286	0.910215	0.854422	0.857308	0.878198	0.801204	0.860623	0.835795	0.871127	0.855388	0.84565	0.85781	0.902826	0.868077	0.86112	0.807112	0.891185	0.93555	1.05045	1.0168	0.999582	0.95398	0.977355	0.885152	0.9961	0.913056	0.843055	1.04226	1.03228	0.973073
Master Protein	Q9Y490	Talin-1 OS=Homo sapiens GN=TLN1 PE=1 SV=3	TLN1	High	FALSE	146	1321	123	0	1089.97	5040.08	69	2541	269.6	6.07	0.91299	0.949074	0.998655	0.985799	0.961786	0.957924	1.23049	1.04414	1.13372	1.01404	1.20757	1.11453	1.06552	1.04975	0.993433	1.0319	1.20172	1.07916	1.03351	0.938021	1.01176	1.00012	0.98112	0.952134	0.966348	0.993521	0.928757	0.983361	0.967135	0.947606	0.981161	1.01189	0.893496	0.989939
Master Protein	P13637-3	Isoform 3 of Sodium/potassium-transporting ATPase subunit alpha-3 OS=Homo sapiens GN=ATP1A3	ATP1A3	High	FALSE	100	9498	60	0	1079.77	38028.6	64	1026	113	5.38	1.01309	1.09759	1.02462	1.02086	1.06101	0.974434	1.07988	1.04514	1.04941	1.04656	1.00371	0.96475	1.02957	0.950325	1.06782	1.00967	0.994463	1.0869	1.11134	1.02878	1.05606	1.02833	1.10754	0.993139	1.03942	1.07157	0.975475	1.02644	0.997	1.00561	0.988131	1.04787	1.0285	0.965472
Master Protein	A0A087WY00	Unconventional myosin-Va OS=Homo sapiens GN=MYO5A PE=1 SV=1	MYO5A	High	FALSE	149	2080	131	0	1028.57	7715.07	56	1828	212.1	8.63	1.04595	1.03582	1.05916	1.03016	1.00931	1.04176	1.06128	1.01397	0.995126	0.980994	0.972126	0.969998	1.01703	1.03969	0.981204	1.01514	1.00031	0.997395	0.978689	1.02505	0.98123	1.01411	1.0136	1.01855	1.03576	0.964433	1.01535	0.965451	0.99912	1.02	0.987474	1.04382	0.998313	0.960003
Master Protein	E9PHW9	Ankyrin-2 (Fragment) OS=Homo sapiens GN=ANK2 PE=1 SV=1	ANK2	High	FALSE	117	2937	1	0	1020.39	11145.8	66	1730	189	7.28							2.63833	2.35416	2.65336	2.51667	2.51527	2.56364	2.40267	2.35215	2.25409	2.3789	2.1575	2.38782	2.26005	2.39945	2.56697	2.66576	0.957829				0.884453	1.90653	0.838422	2.11441	1.71174	0.979198	0.901991	1.04998
Master Protein	P50993	Sodium/potassium-transporting ATPase subunit alpha-2 OS=Homo sapiens GN=ATP1A2 PE=1 SV=1	ATP1A2	High	FALSE	102	6952	70	0	1012.59	27488.6	66	1020	112.2	5.66	1.0088	1.07456	1.0569	0.999292	1.01629	0.987793	1.07045	1.08473	1.01909	1.02156	1.00984	1.03128	0.952271	0.946264	1.05297	0.993121	1.0123	1.02163	1.12544	1.0027	1.05802	0.994297	1.09697	0.956645	1.04331	1.06641	0.991616	1.01393	1.00233	0.984885	0.935502	1.01448	1.05426	0.94653
Master Protein	P05023	Sodium/potassium-transporting ATPase subunit alpha-1 OS=Homo sapiens GN=ATP1A1 PE=1 SV=1	ATP1A1	High	FALSE	93	9486	56	0	978.029	37905.4	60	1023	112.8	5.49	1.00925	1.06254	1.09656	1.00256	0.998529	0.990513	1.07439	1.08416	1.04332	1.07288	1.08043	0.997783	0.991594	0.904106	1.12384	0.964972	1.02944	1.09777	1.12815	0.970535	1.09395	0.999031	1.10061	0.980507	1.00522	1.10265	0.944203	1.06393	1.00043	0.998356	0.982804	1.08626	1.04187	0.965887
Master Protein	P21333	Filamin-A OS=Homo sapiens GN=FLNA PE=1 SV=4	FLNA	High	FALSE	126	1083	96	0	902.001	4166.07	61	2647	280.6	6.06	0.924596	0.965554	0.947071	0.89908	1.00452	0.909968	1.17828	1.03755	1.04814	0.967197	1.14317	1.52032	1.06833	1.00295	0.866146	1.07166	1.33289	1.03338	1.03946	0.869136	0.98707	0.994061	0.909063	0.96595	1.02412	0.930143	0.920941	0.871966	0.874082	0.955128	0.966365	1.13154	0.820012	0.965681
Master Protein	P07197	Neurofilament medium polypeptide OS=Homo sapiens GN=NEFM PE=1 SV=3	NEFM	High	FALSE	138	3054	130	0	897.206	11146.6	90	916	102.4	4.91	0.89767	0.833267	1.03767	0.844218	1.03042	0.778764	0.9257	0.677256	0.843182	1.42459	0.875542	0.82309	1.16911	0.892711	1.24403	0.81492	0.85596	1.20501	0.892046	1.02806	0.907654	0.872771	1.02247	0.85057	0.9694	1.6509	0.906397	1.08318	1.32584	1.03879	1.18107	1.22382	1.00101	1.06762
Master Protein	P10809	60 kDa heat shock protein, mitochondrial OS=Homo sapiens GN=HSPD1 PE=1 SV=2	HSPD1	High	FALSE	84	4652	84	0	876.12	18600.8	92	573	61	5.87	1.05054	1.02186	0.960827	0.927044	1.02864	0.961852	0.860263	1.02951	0.916727	0.938391	1.00134	0.831773	0.974864	0.881746	0.939487	0.989948	0.92806	1.02485	0.969902	0.983343	0.972772	0.961181	1.05549	0.998015	1.03008	1.06418	1.04991	0.957381	0.943276	0.919242	0.969999	0.96831	1.03023	0.984552
Master Protein	P61764-2	Isoform 2 of Syntaxin-binding protein 1 OS=Homo sapiens GN=STXBP1	STXBP1	High	FALSE	79	6661	5	0	865.629	24467.5	88	603	68.7	6.77	1.0023	0.957313	1.02256	0.991403	0.919727	1.00946	0.985446	0.966322	0.987974	0.9286	0.964471	0.939331	0.926656	0.926207	0.959559	0.957429	0.985952	0.948488	0.958242	0.930523	0.991804	0.990638	1.00895	1.01437	1.00784	1.03292	0.987194	0.951107	0.959575	0.956713	0.998138	1.08766	0.989958	0.9623
Master Protein	P61764	Syntaxin-binding protein 1 OS=Homo sapiens GN=STXBP1 PE=1 SV=1	STXBP1	High	FALSE	77	6575	3	0	843.855	24199.2	87	594	67.5	6.96	1.00414	0.961777	0.926566	1.02294	0.864729	1.05494	1.02057	1.04245	1.05424	0.944715	0.960992	1.01589	0.971127	1.00001	0.942399	1.02254	1.05135	0.931338	0.959698	1.01726	0.972813	1.06828	1.05861	1.00888	1.00156	0.86333	1.02451	0.91552	0.923839	1.01874	0.996896	1.03152	0.972484	0.945382
Master Protein	Q8TDJ6-3	Isoform 3 of DmX-like protein 2 OS=Homo sapiens GN=DMXL2	DMXL2	High	FALSE	114	1354	111	0	842.241	5189.49	43	3037	339.5	6.38	1.01643	1.01728	1.02583	1.03645	0.980695	1.05511	1.02974	1.04276	1.02471	0.985342	1.02346	0.965986	0.987544	0.991125	0.99442	1.01616	0.991213	0.97154	1.00883	1.0328	0.991519	1.0055	1.0248	1.02674	1.02388	0.961708	1.01829	1.02547	0.96399	1.01268	0.962057	0.989072	1.03196	0.960509
Master Protein	H0YMT1	Talin-2 (Fragment) OS=Homo sapiens GN=TLN2 PE=1 SV=1	TLN2	High	FALSE	102	1475	4	0	836.333	5308.09	75	1471	154.6	5.26	1.08629	1.12601	0.938962	1.14315	0.981932	1.04587	0.900798	0.868349	0.924506	0.951273	0.881787	0.838414	0.915949	0.875938	0.957627	0.885107	0.905807	0.932759	1.02887	0.949861	0.964884	1.03926	0.908439	1.06915	1.00764	1.01297	0.963509	1.01715	1.00022	0.953876	0.971659	1.01681	1.029	1.03685
Master Protein	E9PKE3	Heat shock cognate 71 kDa protein OS=Homo sapiens GN=HSPA8 PE=1 SV=1	HSPA8	High	FALSE	85	5095	5	0	822.804	20562.1	94	627	68.8	5.52	0.993715	0.974498	0.940078	1.00065	0.965776	0.983298	0.968051	0.991018	0.989538	0.95476	0.929661	0.879102	0.940521	0.953014	0.942441	0.95593	0.947906	0.87544	0.96367	1.00765	0.938813	0.890814	1.00229	1.0356	1.02758	0.927934	1.03514	0.986014	0.99537	0.974145	1.02047	0.885764	0.99131	1.00076
Master Protein	Q01814-7	Isoform XA of Plasma membrane calcium-transporting ATPase 2 OS=Homo sapiens GN=ATP2B2	ATP2B2	High	FALSE	93	3611	5	0	818.005	13055.5	61	1168	128.7	6.32	1.02547	1.05286	1.04928	1.0032	0.927385	0.975053	1.02966	1.02563	0.990074	0.979267	1.03367	0.950288	0.90016	0.881446	1.04169	0.954541	0.972395	1.00639	1.0928	0.983627	1.0577	0.916509	1.01467	0.991645	0.973221	1.1433	0.991741	1.00846	0.953067	0.951674	0.932905	1.07088	1.07815	0.925064
Master Protein	Q01814-8	Isoform XB of Plasma membrane calcium-transporting ATPase 2 OS=Homo sapiens GN=ATP2B2	ATP2B2	High	FALSE	92	3580	2	0	808.176	12909.9	59	1212	134	5.96	1.03225	1.16559	1.11332	1.18924	1.19986	1.17843	1.0231	1.01814	1.08858	0.962615	1.115	0.971579	0.886188	0.851158	0.902545	0.989048	0.890363	0.94378	0.974005	0.956301	1.00758	0.869264	0.940696	0.989385	0.866862	1.03104	0.952122	1.00928	0.912681	0.942665	0.918015	0.87372	1.09163	0.959812
Master Protein	P08238	Heat shock protein HSP 90-beta OS=Homo sapiens GN=HSP90AB1 PE=1 SV=4	HSP90AB1	High	FALSE	92	3402	35	0	802.587	12920.5	78	724	83.2	5.03	0.997002	0.940768	0.871894	0.980633	0.901879	0.949245	0.931417	0.961773	0.984881	0.918483	0.944269	0.841937	0.911214	0.94199	0.956423	0.936297	0.9442	0.850708	0.930647	0.975683	0.929262	0.95867	0.985663	1.01304	0.99522	1.00496	1.01416	0.979239	1.00875	0.96706	0.953612	1.04937	1.01027	1.0233
Master Protein	P07900-2	Isoform 2 of Heat shock protein HSP 90-alpha OS=Homo sapiens GN=HSP90AA1	HSP90AA1	High	FALSE	90	4111	44	0	797.405	14894.2	67	854	98.1	5.16	1.00651	1.00268	0.936122	1.05816	0.933381	1.03326	1.02101	1.07282	1.07973	1.03967	1.05374	0.911283	1.00033	0.994168	1.02205	0.981938	0.973747	0.927598	0.971173	1.03194	0.985219	0.966906	1.00378	1.00807	0.999105	0.912721	0.995935	1.05464	1.00011	0.956239	0.98622	0.981674	0.936151	0.994785
Master Protein	P35749-4	Isoform 4 of Myosin-11 OS=Homo sapiens GN=MYH11	MYH11	High	FALSE	128	940	2	0	794.921	3380.24	59	1938	223.4	5.53	0.94137	1.0938	0.867627	0.676345	0.815631	0.82588	0.901549	0.904333	0.74169	0.804733	0.855039	2.57262	1.09568	0.698601	0.735486	1.15719	1.59411	0.807021	1.04288	0.71105	0.872418	1.10359	0.749246	0.988796	1.21225	0.775674	0.810153	0.668516	0.727017	1.1098	0.882468	1.02467	0.743552	0.811679
Master Protein	Q12860	Contactin-1 OS=Homo sapiens GN=CNTN1 PE=1 SV=1	CNTN1	High	FALSE	74	3586	74	0	792.747	13278.2	63	1018	113.2	5.9	1.04395	0.95253	0.991283	0.942932	0.939054	0.980061	0.978251	0.996769	0.950485	0.938425	0.85602	0.935463	0.931716	1.01141	0.970548	0.995347	0.980451	0.984526	0.955154	0.974815	0.941151	0.986894	1.04839	1.011	1.05658	0.949487	1.04018	0.951057	1.01915	0.969088	0.95191	0.974149	1.02823	0.9739
Master Protein	P35749-3	Isoform 3 of Myosin-11 OS=Homo sapiens GN=MYH11	MYH11	High	FALSE	127	942	1	0	792.634	3400.64	59	1945	224.2	5.53	1.20705	1.44432	1.15165	0.56967	0.891998	0.606044	1.26553	1.64639	0.887833	0.881496	1.0545	1.00951	1.32035	0.869347	1.01759	1.38191	0.987437	0.754397	1.31446	0.81092	1	1.31143	0.867543	1.47006	1.11975	0.696139	0.911914	0.764259	0.881496	1.22613	1.08606	1.09045	0.908999	1.01011
Master Protein	Q9NQ66	1-phosphatidylinositol 4,5-bisphosphate phosphodiesterase beta-1 OS=Homo sapiens GN=PLCB1 PE=1 SV=1	PLCB1	High	FALSE	91	1678	88	0	792.112	5927.88	62	1216	138.5	6.23	0.985845	1.05734	1.08107	1.04349	0.975217	1.00764	1.0269	1.13436	1.12015	1.0076	1.12338	0.930033	0.896504	0.935356	1.02529	0.998928	0.984088	0.898795	1.02043	1.03464	0.975718	0.838581	0.961787	1.06611	0.964082	0.926687	1.09657	1.07413	1.03458	1.01096	0.966201	0.966427	1.09261	1.00987
Master Protein	P06576	ATP synthase subunit beta, mitochondrial OS=Homo sapiens GN=ATP5B PE=1 SV=3	ATP5B	High	FALSE	51	5055	33	0	784.584	19610.6	83	529	56.5	5.4	1.02615	0.925781	0.908821	0.880074	0.865404	0.869989	0.866011	0.912659	0.887846	0.902473	0.893036	0.875809	0.90202	0.838744	0.916246	0.883708	0.922838	0.954322	0.959807	0.868482	0.942752	0.889347	1.08777	0.97649	1.00585	1.11685	0.967094	0.9618	1.01073	0.928005	0.915367	0.999679	1.01073	0.960712
Master Protein	P07196	Neurofilament light polypeptide OS=Homo sapiens GN=NEFL PE=1 SV=3	NEFL	High	FALSE	98	4010	93	0	774.854	14928.4	90	543	61.5	4.65	0.888705	0.821574	0.98902	0.848829	0.891214	0.749552	1.00408	0.708868	0.885099	1.23244	0.81959	0.763608	1.08686	0.870679	1.15698	0.753292	0.822818	1.08954	0.966058	0.943997	0.926052	0.858128	1.03808	0.849138	0.96325	1.53269	0.838287	1.05171	1.25986	0.934816	1.12284	1.09037	0.955011	1.02066
Master Protein	Q05193-4	Isoform 4 of Dynamin-1 OS=Homo sapiens GN=DNM1	DNM1	High	FALSE	89	3332	6	0	764.581	12389.5	83	856	96.3	7.17	0.88057	0.921967	1.01561	0.97355	0.877985	1.15444	1.22628	1.38068	1.1203	1.14758	1.39671	1.11835	0.941983	1.1859	1.03081	1.04427	0.982215	0.935085	0.839662	0.881357	0.870069	1.06598	0.900182	1.01431	0.957319	0.953079	0.977265	1.02414	0.962033	1.03997	0.876243	0.912192	1.02848	0.917478
Master Protein	Q05193-2	Isoform 2 of Dynamin-1 OS=Homo sapiens GN=DNM1	DNM1	High	FALSE	90	3419	6	0	764.403	12747.6	83	864	97.2	6.87	0.961515	0.978764	0.930129	0.968338	0.882919	1.00159	0.912573	0.988024	0.954344	0.958078	0.974061	0.869066	0.886917	0.947538	0.965698	0.957113	0.962077	0.855098	0.934095	0.943185	0.904589	1.03413	0.935952	1.0409	0.984802	1.04798	1.03283	0.982097	0.964444	1.01212	0.980883	1.02794	1.02448	0.975712
Master Protein	P20020-4	Isoform C of Plasma membrane calcium-transporting ATPase 1 OS=Homo sapiens GN=ATP2B1	ATP2B1	High	FALSE	89	3862	48	0	761.01	14104	55	1249	137.7	6	1.05853	1.05948	1.07176	1.03794	0.96212	1.03963	1.03028	1.04711	0.983071	0.939719	1.04904	0.985437	0.938187	0.998239	0.986359	1.03979	0.985742	1.00268	0.99886	0.988623	1.00143	0.992138	1.02629	1.00106	0.990817	0.988246	0.994087	0.984646	0.955258	0.970719	0.925747	0.998348	1.04069	0.954112
Master Protein	Q7Z406	Myosin-14 OS=Homo sapiens GN=MYH14 PE=1 SV=2	MYH14	High	FALSE	132	864	3	0	757.124	3212.94	57	1995	227.7	5.6	1.03485	0.860269	0.953898	0.934288	0.954005	0.871151	0.911254	0.80975	0.939983	1.01122	0.865687	1.02001	0.965605	0.90622	0.995833	0.870542	1.01937	1.08337	0.97478	0.893474	0.952489	0.973582	1.07893	0.899621	1.01871	1.09592	0.838833	0.934118	1.03856	0.958789	0.972241	1.05676	0.919763	0.969182
Master Protein	Q16891-2	Isoform 2 of MICOS complex subunit MIC60 OS=Homo sapiens GN=IMMT	IMMT	High	FALSE	92	1971	3	0	756.395	7725.17	84	747	82.6	6.57	1.01699	0.982852	0.910817	0.932266	0.977379	0.933928	0.925134	0.983725	0.932817	0.900635	0.895601	0.932979	0.916594	0.892518	0.953466	0.903636	0.977327	0.980699	0.946242	0.894908	0.967185	0.911597	1.13027	0.994051	1.04684	1.04115	1.07523	0.941471	0.978703	0.96562	0.923372	1.02416	1.03196	0.977365
Master Protein	Q7Z406-6	Isoform 6 of Myosin-14 OS=Homo sapiens GN=MYH14	MYH14	High	FALSE	131	856	2	0	754.712	3190.74	57	2003	228.5	5.6	1.03837	0.770332	0.860538	0.813001	0.890034	0.78866	0.992683	0.871951	1.03232	1.1439	0.845122	1.02012	1.07309	0.834441	1.11296	0.775748	0.883721	1.30676	0.869368	0.855726	0.787102	0.784208	0.985118	1.00172	1.06042	1.01718	1.06037	0.985976	1.21707	0.852713	1.24695	0.935216	0.868954	0.894171
Master Protein	Q9H254	Spectrin beta chain, non-erythrocytic 4 OS=Homo sapiens GN=SPTBN4 PE=1 SV=2	SPTBN4	High	FALSE	130	952	120	0	753.433	3388.79	54	2564	288.8	6.01	0.944891	0.910795	0.946607	0.907583	0.863116	0.939139	0.932233	0.907388	0.941121	1.00835	0.90444	0.957539	0.950761	0.981326	0.995511	0.920617	0.943462	1.03103	0.991198	0.985257	0.958727	0.960075	0.998849	0.944533	0.975629	1.17024	0.928549	0.990891	1.02573	0.944384	1.00174	1.04574	0.975083	0.973937
Master Protein	Q16891-4	Isoform 4 of MICOS complex subunit MIC60 OS=Homo sapiens GN=IMMT	IMMT	High	FALSE	92	1979	3	0	747.456	7598.73	84	757	83.5	6.57	1.04248	1.00868	0.980069	0.884254	0.951415	0.96199	0.999796	1.02924	0.978832	0.856028	1.07131	0.956374	1.03361	1.0075	1.11313	1.07882	0.860583	0.919067	0.994562	0.950374	0.986095	0.935542	0.989741	1.06264	1.03331	1.12162	0.860438	1.11256	1.12782	0.912627	1.00154	1.08093	1.04215	0.869106
Master Protein	Q14203	Dynactin subunit 1 OS=Homo sapiens GN=DCTN1 PE=1 SV=3	DCTN1	High	FALSE	94	1248	94	0	738.009	4878.8	65	1278	141.6	5.81	0.984078	0.963525	0.97508	0.997184	0.991387	0.961444	1.00302	0.94969	1.03474	1.00393	0.979169	0.960442	1.02639	0.970652	0.975352	0.970612	0.970679	0.977356	0.967373	0.967961	0.970639	0.966133	0.986803	0.988317	0.993594	0.980237	1.03051	0.984135	0.995529	0.98301	1.01978	1.05854	0.989601	0.99726
Master Protein	P46459	Vesicle-fusing ATPase OS=Homo sapiens GN=NSF PE=1 SV=3	NSF	High	FALSE	88	2931	77	0	737.723	10464.7	82	744	82.5	6.95	1.08374	1.06823	1.10796	0.930595	0.972353	1.06436	1.03566	1.11914	0.979176	1.02115	0.970393	0.961543	0.97161	1.00615	1.03214	1.0108	1.01822	1.05554	0.980928	0.992212	0.971216	0.765897	1.06163	0.992535	1.04973	0.983372	1.03656	1.01871	1.03558	1.00698	1.01123	1.064	1.04461	1.02637
Master Protein	P14618-2	Isoform M1 of Pyruvate kinase PKM OS=Homo sapiens GN=PKM	PKM	High	FALSE	65	5386	5	0	737.56	20890.8	80	531	58	7.71	0.960172	1.03114	1.01395	1.07312	0.992164	1.00224	0.982028	1.05111	1.03008	1.00306	0.996045	0.951055	1.00562	1.09345	1.00628	1.01019	0.992769	0.896901	1.04329	0.994264	0.981698	0.982215	0.992326	1.04056	1.06087	0.922142	1.04468	1.05351	1.02184	1.01337	1.12639	0.833805	0.935112	1.00873
Master Protein	Q92614	Unconventional myosin-XVIIIa OS=Homo sapiens GN=MYO18A PE=1 SV=3	MYO18A	High	FALSE	115	987	115	0	736.3	3667.31	51	2054	233	6.3	1.01743	0.928154	0.962816	0.962124	0.959113	0.956692	1.0152	0.944719	0.971321	0.988271	0.939619	0.949147	0.969251	0.961744	0.998356	0.998431	0.961427	1.01988	0.936444	0.974451	0.968741	0.967232	1.03221	0.986172	1.00686	1.02528	0.986213	0.973605	0.995944	0.979721	0.981433	1.05875	1.0195	0.967721
Master Protein	P78527	DNA-dependent protein kinase catalytic subunit OS=Homo sapiens GN=PRKDC PE=1 SV=3	PRKDC	High	FALSE	128	770	128	0	727.153	2658.7	32	4128	468.8	7.12	0.94914	1.00958	1.01685	1.04338	0.979372	0.987108	1.04015	0.994521	1.04506	1.01831	1.01161	1.05115	0.993903	1.04795	0.989228	1.00924	1.05775	1.03035	1.0588	1.0098	1.05334	1.01488	0.965455	0.966858	0.977682	1.06704	0.970448	1.02389	0.977201	0.999228	0.963118	1.04789	0.949135	1.00939
Master Protein	P14618	Pyruvate kinase PKM OS=Homo sapiens GN=PKM PE=1 SV=4	PKM	High	FALSE	65	5187	5	0	725.905	20414.6	82	531	57.9	7.84	0.928227	1.12706	1.07366	1.11204	1.05009	1.07088	0.978475	1.05051	1.05478	1.10111	1.09121	1.0782	0.944593	1.05992	1.19216	1.02903	0.910875	0.985162	1.20318	0.988578	1.07752	0.985945	0.99214	0.970593	0.999855	1.04129	0.96132	1.00647	0.968434	0.89467	1.0689	0.849642	0.91954	1.04069
Master Protein	Q16555	Dihydropyrimidinase-related protein 2 OS=Homo sapiens GN=DPYSL2 PE=1 SV=1	DPYSL2	High	FALSE	56	7586	50	0	725.707	30404.9	84	572	62.3	6.38	0.960599	0.958295	0.977597	0.993957	0.975454	0.982774	0.933534	0.968322	0.984208	0.973449	0.923486	0.89312	0.979498	1.03305	0.958372	0.987219	0.950857	0.933882	0.96956	0.986944	0.962487	0.963021	0.96605	1.02591	1.03333	0.906465	1.02499	1.00167	1.01095	0.990743	1.13825	0.916429	0.94547	0.998687
Master Protein	Q5T4S7-2	Isoform 2 of E3 ubiquitin-protein ligase UBR4 OS=Homo sapiens GN=UBR4	UBR4	High	FALSE	127	655	126	0	721.554	2258	28	5204	575.6	6.01	1.00205	1.02236	1.03103	1.05711	1.01609	1.03214	1.07976	1.0346	1.0417	1.00467	1.04439	1.01421	1.02898	1.02556	1.01822	1.03982	1.01807	1.03352	1.03743	1.04753	1.07369	1.06394	1.01773	0.979383	0.995463	1.00079	0.976152	0.998579	0.975064	0.999564	0.979443	0.997863	1.00283	0.990353
Master Protein	Q02952	A-kinase anchor protein 12 OS=Homo sapiens GN=AKAP12 PE=1 SV=4	AKAP12	High	FALSE	106	871	106	0	721.491	3470.35	66	1782	191.4	4.41	0.953977	0.935709	1.00566	1.00553	1.30917	0.971817	1.00986	0.748039	0.964783	1.24794	1.00657	1.04986	1.24729	0.895826	0.980641	1.01024	0.924581	1.06271	0.806391	1.10039	1.04259	0.946203	0.986493	0.963273	0.915086	0.945513	0.987062	0.969285	1.1305	1.00897	1.18685	1.0343	0.958589	1.11367
Master Protein	Q9Y2J2	Band 4.1-like protein 3 OS=Homo sapiens GN=EPB41L3 PE=1 SV=2	EPB41L3	High	FALSE	90	2014	2	0	718.633	7634.13	67	1087	120.6	5.19	0.904286	0.956714	1.03094	0.960821	1.08787	0.970987	1.05279	0.857945	0.965585	1.22513	1.03305	0.994551	1.08308	0.902442	1.09222	1.00827	0.961961	1.16013	0.937347	1.05235	1.07289	0.958702	0.95352	0.978531	0.989076	1.13323	0.92162	0.980568	1.03567	1.05842	1.21865	1.24244	0.977541	1.06019
Master Protein	Q15075	Early endosome antigen 1 OS=Homo sapiens GN=EEA1 PE=1 SV=2	EEA1	High	FALSE	121	991	120	0	715.331	3725.93	67	1411	162.4	5.68	0.986069	0.992712	0.960328	0.998352	0.98175	0.949993	0.987261	0.940699	0.999056	0.976018	0.947848	0.869633	0.931777	1.03118	0.928406	0.982628	0.946568	0.903121	0.940594	1.00671	0.895173	0.888641	1.00349	1.06879	1.10293	0.885586	1.12312	1.01037	1.02404	0.977777	1.01037	0.97085	1.01622	1.01533
Master Protein	Q709C8-2	Isoform 2 of Vacuolar protein sorting-associated protein 13C OS=Homo sapiens GN=VPS13C	VPS13C	High	FALSE	130	730	1	0	710.439	2553.54	42	3628	407.9	6.6	0.921739	0.907246	0.846377	0.878261	0.965217	0.742029	0.506803	0.744898	0.629252	0.731293	0.72449	0.680272	0.873874	0.921922	1.1021	1.23123	0.948949	0.891892						0.895652	0.953623	0.901449	0.629252	0.47619	0.833333	1.10811	1.02102	0.657658
Master Protein	O60313-2	Isoform 2 of Dynamin-like 120 kDa protein, mitochondrial OS=Homo sapiens GN=OPA1	OPA1	High	FALSE	99	1617	99	0	708.281	5402.23	80	997	115.8	7.87	1.03176	1.02515	0.957447	0.921042	0.879996	0.937801	0.987002	1.03239	0.962893	0.897374	0.988411	0.936399	0.965175	0.944636	0.928948	0.938731	1.03041	1.01022	0.958256	0.963983	0.94874	0.966752	1.05684	1.0248	0.990882	0.99859	1.00169	0.992732	0.967591	0.975391	0.911117	0.991419	1.08322	0.984951
Master Protein	P16615	Sarcoplasmic/endoplasmic reticulum calcium ATPase 2 OS=Homo sapiens GN=ATP2A2 PE=1 SV=1	ATP2A2	High	FALSE	72	2691	3	0	707.825	10392.5	54	1042	114.7	5.34	1.01263	1.1561	1.20278	1.12308	1.05181	1.13304	1.17582	1.17641	1.12123	1.06808	1.15195	1.0986	1.05033	1.10742	1.15492	1.12187	1.10682	1.10865	1.16376	1.05959	1.12598	1.04168	1.02659	1.0013	0.999748	1.03335	0.989982	1.02868	0.975982	1.0645	0.989841	0.99481	1.03073	0.949815
Master Protein	Q709C8	Vacuolar protein sorting-associated protein 13C OS=Homo sapiens GN=VPS13C PE=1 SV=1	VPS13C	High	FALSE	130	729	1	0	707.738	2552.78	40	3753	422.1	6.83	1.01761	1.0045	0.965614	1.01393	0.907129	0.923653	0.928885	1.0838	1.00131	1.01064	0.953587	1.02233	1.03026	0.983979	0.94197	0.909768	0.99993	0.909784	0.914175	0.8573	0.973583	0.960112	1.03987	0.938889	0.951688	0.977465	0.977421	1.01002	0.894972	1.00368	0.967432	1.06208	0.98876	1.00533
Master Protein	Q96JE9	Microtubule-associated protein 6 OS=Homo sapiens GN=MAP6 PE=1 SV=2	MAP6	High	FALSE	89	1154	89	0	707.59	4463.26	91	813	86.5	9.16	0.952515	0.807917	0.969451	0.963797	1.22012	0.927294	1.03209	0.807619	0.937142	1.02898	1.18177	0.971524	1.16568	0.94138	0.92311	1.11494	0.945024	1.06519	0.850033	1.04829	1.01804	0.885265	0.977452	1.09943	0.945013	0.971996	1.05212	1.06699	1.02454	1.07384	1.21753	0.940023	1.10769	1.09286
Master Protein	Q14643	Inositol 1,4,5-trisphosphate receptor type 1 OS=Homo sapiens GN=ITPR1 PE=1 SV=3	ITPR1	High	FALSE	116	1072	102	0	705.967	3696.65	40	2758	313.7	6.04	1.0322	1.05283	1.09371	1.0467	0.952264	1.07677	1.04708	1.13725	1.03307	0.969165	1.05408	1.0661	0.920916	1.04117	1.00228	1.05561	1.00454	0.9889	1.0994	1.04487	1.02728	1.05638	0.997867	0.976115	0.978599	1.0076	1.0408	0.971192	0.971789	0.995999	0.870133	1.02787	1.07326	0.952389
Master Protein	Q9Y2J2-4	Isoform 4 of Band 4.1-like protein 3 OS=Homo sapiens GN=EPB41L3	EPB41L3	High	FALSE	85	1968	1	0	704.854	7426.16	76	883	98.4	5.34	0.830893	0.902089	1.01419	0.986239	1.14759	0.932824	1.06748	0.828403	0.997078	1.26564	1.10452	1.02394	1.1519	0.824382	1.03402	1.02687	0.87158	1.19847	0.91572	1.03128	1.06939	0.92463	0.867718	0.956844	0.885634	0.9833	0.908979	0.973303	0.996474	0.955131	1.06365	1.12706	1.01534	1.00837
Master Protein	P12814-3	Isoform 3 of Alpha-actinin-1 OS=Homo sapiens GN=ACTN1	ACTN1	High	FALSE	80	2328	5	0	702.123	8423.17	85	914	105.5	5.41	1.05673	1.0332	1.04736	0.998044	0.911834	1.04441	1.01112	1.09534	1.00977	0.905143	1.07092	1.02731	0.932691	0.969891	0.935004	0.969037	1.04596	0.946995	0.986933	0.920273	1.00184	0.962554	1.03165	1.01364	0.988719	0.911122	1.02338	0.981426	0.97193	1.00211	0.898569	0.917167	1.0688	0.942361
Master Protein	Q13885	Tubulin beta-2A chain OS=Homo sapiens GN=TUBB2A PE=1 SV=1	TUBB2A	High	FALSE	42	8764	3	0	701.814	27735.8	87	445	49.9	4.89	1.10313	0.929339	1.03505	0.972305	1.03043	0.983748	1.0344	0.86178	1.00965	0.961539	0.914091	0.919371	0.969489	1.02834	0.961865	1.04798	0.882702	1.06915	0.79522	0.979987	0.884256	0.983685	1.04922	1.00966	1.01107	0.885249	1.04329	0.922321	1.00118	0.984165	0.989883	1.02889	0.998674	0.920977
Master Protein	P55072	Transitional endoplasmic reticulum ATPase OS=Homo sapiens GN=VCP PE=1 SV=4	VCP	High	FALSE	81	1974	80	0	701.458	7231.69	77	806	89.3	5.26	0.981698	0.974258	1.00161	1.02545	0.95026	1.00611	1.00364	1.02002	0.99256	0.968977	0.988886	0.973567	1.01922	1.09113	1.03176	1.02181	1.01983	0.967059	1.00007	1.03444	0.995586	1.04668	1.00163	1.01385	1.01651	0.939875	1.01727	0.994705	1.00911	1.00303	1.01501	1.03891	0.972166	1.00048
Master Protein	P49327	Fatty acid synthase OS=Homo sapiens GN=FASN PE=1 SV=3	FASN	High	FALSE	97	1125	96	0	700.672	4062.55	44	2511	273.3	6.44	0.960081	1.04569	1.01164	1.07815	0.996352	1.0619	1.04965	1.05959	1.07888	1.07742	1.0137	0.960666	1.05837	1.06751	1.04744	1.04121	1.04357	0.982449	1.0861	1.07904	1.02673	1.03176	0.978174	1.01672	0.985547	0.999859	1.00949	1.04382	0.9758	1.01132	0.946381	1.09063	0.939533	1.01579
Master Protein	P68371	Tubulin beta-4B chain OS=Homo sapiens GN=TUBB4B PE=1 SV=1	TUBB4B	High	FALSE	41	8707	2	0	700.181	28196.1	87	445	49.8	4.89	1.00802	0.882083	0.952723	0.906964	0.920995	0.915683	0.956772	0.832803	0.936692	0.926861	0.870045	0.959063	0.961132	0.942118	0.975549	0.923163	0.941513	1.01852	0.880088	0.868257	0.928636	1.01167	1.07231	0.960892	1.01121	0.981651	0.924836	0.93526	0.982222	0.95748	1.01461	1.0213	0.951385	0.935887
Master Protein	Q9BVA1	Tubulin beta-2B chain OS=Homo sapiens GN=TUBB2B PE=1 SV=1	TUBB2B	High	FALSE	43	8511	3	0	698.495	26690.6	87	445	49.9	4.89	1.03839	1.16846	1.23116	1.2003	1.20636	1.22589	1.26155	1.14234	1.20478	1.13276	1.07774	1.12228	1.15378	1.19057	1.16743	1.18528	1.06335	1.20209	1.09986	1.1972	1.14028	1.20269	0.998901	0.992885	0.999668	0.895294	0.973114	1.07567	0.974674	1.10891	1.08492	0.95188	0.913238	0.932752
Master Protein	P16615-3	Isoform 3 of Sarcoplasmic/endoplasmic reticulum calcium ATPase 2 OS=Homo sapiens GN=ATP2A2	ATP2A2	High	FALSE	70	2670	1	0	695.33	10319.4	56	999	109.8	5.36	1.02747	0.793705	0.860372	0.83834	0.846352	0.90329	0.817865	0.910041	0.817548	0.863478	0.842255	0.786506	0.868014	0.840859	0.881276	0.965267	0.860751	0.915377	0.80275	0.822176	0.864017	0.867304	1.02809	0.937053	0.935908	0.987697	0.997149	0.786506	1.01457	0.845911	0.896116	0.91664	1.03885	0.933353
Master Protein	P16615-2	Isoform 2 of Sarcoplasmic/endoplasmic reticulum calcium ATPase 2 OS=Homo sapiens GN=ATP2A2	ATP2A2	High	FALSE	70	2660	1	0	694.196	10298.2	55	997	109.6	5.36	1.17967	1.00236	0.945626	1.09929	1.00709	0.787234	0.458613	0.652125	0.548098	0.577181	0.64094	0.776286	0.897079	0.922114	0.965925	0.968011	0.976356	0.913769	0.75	0.933594	0.849609	0.859375	0.988281	1.05201	1.13239	1.32624	0.591723	0.535794	0.56264	0.877608	0.843533	1.03338	0.90625	0.845703
Master Protein	P34932	Heat shock 70 kDa protein 4 OS=Homo sapiens GN=HSPA4 PE=1 SV=4	HSPA4	High	FALSE	80	1382	76	0	686.226	4952.08	79	840	94.3	5.19	0.984868	1.08168	1.01603	1.13667	1.03091	1.1001	1.05018	1.11429	1.09917	1.03558	1.05606	0.92449	1.03641	1.09932	1.04513	1.05556	0.98484	0.949996	1.07101	1.12465	1.04595	0.999465	0.979735	1.04432	0.995758	0.897877	1.07028	1.04135	1.04268	1.01194	1.02424	0.861228	1.01945	1.02982
Master Protein	P04350	Tubulin beta-4A chain OS=Homo sapiens GN=TUBB4A PE=1 SV=2	TUBB4A	High	FALSE	41	8660	8	0	685.635	27880.1	87	444	49.6	4.88	1.00733	0.95841	1.00648	0.969139	0.933203	0.955332	1.0563	0.939205	0.97516	1.00198	0.900657	0.974019	0.997887	1.02356	1.01055	0.950615	0.911028	1.06298	0.95858	0.956596	0.994171	1.01352	1.03875	0.986599	1.0384	0.974902	0.941543	0.96296	1.02376	0.977725	1.04449	1.00226	1.00403	0.976237
Master Protein	P38646	Stress-70 protein, mitochondrial OS=Homo sapiens GN=HSPA9 PE=1 SV=2	HSPA9	High	FALSE	85	2415	84	0	685.269	9060.37	79	679	73.6	6.16	1.07808	1.04043	0.984448	0.934376	0.979983	0.940966	0.981791	1.01984	0.954708	0.958683	0.961663	0.905779	0.952971	0.916613	0.998777	0.947688	0.990876	1.02342	1.02483	0.955531	0.974824	0.95869	1.05639	0.98836	1.03432	1.03352	1.02482	1.02163	1.0034	0.951736	0.947697	0.976941	0.987546	0.978954
Master Protein	P11277-2	Isoform 2 of Spectrin beta chain, erythrocytic OS=Homo sapiens GN=SPTB	SPTB	High	FALSE	132	832	116	0	682.467	2818.54	61	2328	267.7	5.39	1.02025	1.02602	0.946171	0.961269	0.941408	0.896958	0.88072	1.01238	0.997231	0.869104	0.99011	1.05117	0.888799	0.862039	0.894828	0.958824	0.984365	0.923384	0.914297	0.88244	0.9564	0.86585	0.964631	0.987957	1.00642	1.13013	1.02854	0.966363	1.11671	0.984356	0.871127	0.899772	1.47272	1.20695
Master Protein	Q7Z4S6-2	Isoform 2 of Kinesin-like protein KIF21A OS=Homo sapiens GN=KIF21A	KIF21A	High	FALSE	87	1042	1	0	680.134	3755.87	55	1661	185.4	6.42	0.931543	1.05012	0.913238	0.965782	1.00096	1.06846	0.879998	0.959011	0.936652	1.04776	0.951009	0.924642	0.953812	1.01998	1.07166	0.992328	0.919284	0.95985	1.00807	1.03651	0.881664	1.03232	0.91755	1.04205	1.04319	1.01049	1.02846	1.009	0.996255	1.0113	1.01967	1.01741	0.989419	0.989062
Master Protein	Q92752	Tenascin-R OS=Homo sapiens GN=TNR PE=1 SV=3	TNR	High	FALSE	65	3077	65	0	678.942	12137.5	54	1358	149.5	4.82	1.05055	0.89646	0.912639	0.902078	0.882137	0.937066	0.908407	0.913642	0.90715	0.878168	0.866784	0.900795	0.858204	0.945601	0.901069	0.920845	0.923418	0.927266	0.877156	0.88685	0.883086	0.900283	1.04686	0.997273	1.03706	0.95987	1.01715	0.917264	1.04917	0.92727	0.884282	0.944375	1.00973	0.978547
Master Protein	Q7Z4S6	Kinesin-like protein KIF21A OS=Homo sapiens GN=KIF21A PE=1 SV=2	KIF21A	High	FALSE	87	1046	1	0	677.954	3759.24	55	1674	187.1	6.42	0.920663	1.06389	0.812679	1.05007	1.15955	1.00199	0.819473	0.809026	1.08023	1.10614	0.928542	0.857501	0.983042	0.833068	1.02729	0.847377	0.912825	1.06439	0.974656	0.87853	0.908581	0.995474	0.936097	0.972724	0.97509	1.29319	0.939407	1.06937	1.05391	0.939587	1.00901	1.07737	0.999819	0.959269
Master Protein	E9PCH6	Ankyrin-2 OS=Homo sapiens GN=ANK2 PE=1 SV=1	ANK2	High	FALSE	71	2018	0	0	675.593	7707.48	73	1048	117.8	4.93
Master Protein	P17600	Synapsin-1 OS=Homo sapiens GN=SYN1 PE=1 SV=3	SYN1	High	FALSE	53	3394	1	0	666.511	13637.8	79	705	74.1	9.83	0.953782	0.880537	0.93777	0.918286	1.02714	0.957139	0.884179	0.970316	0.909164	0.841447	0.967748	0.940671	0.929451	0.973112	0.847325	1.04453	0.952131	0.871969	0.833969	0.934353	0.869004	0.929827	0.976456	1.03961	1.02362	0.803077	1.06283	0.940612	0.943909	0.95727	1.04731	0.873304	0.969923	0.965104
Master Protein	P60709	Actin, cytoplasmic 1 OS=Homo sapiens GN=ACTB PE=1 SV=1	ACTB	High	FALSE	45	10422	7	0	661.637	43805.7	81	375	41.7	5.48	1.02431	1.05701	1.0622	1.01971	1.07701	1.09426	1.0114	1.06302	0.989754	0.981884	1.01751	1.02945	0.968695	1.01593	0.974656	1.06925	1.05784	0.976514	0.978543	0.983868	0.943717	0.984569	1.03485	0.99603	1.02934	0.941692	1.01554	1.02813	0.962067	1.00916	1.00182	0.889648	1.00411	0.944196
Master Protein	P98160	Basement membrane-specific heparan sulfate proteoglycan core protein OS=Homo sapiens GN=HSPG2 PE=1 SV=4	HSPG2	High	FALSE	108	868	108	0	661.334	3121.18	32	4391	468.5	6.51	0.932855	0.964147	0.943033	0.971938	1.07892	0.974216	1.00515	1.0154	0.945813	0.992491	0.93845	1.5614	1.01347	0.924097	1.00092	0.997946	1.27412	0.966594	1.04836	0.969191	1.09276	1.04124	0.926015	0.969029	1.0819	1.00176	0.955166	0.914814	0.940514	1.05424	0.881648	0.960066	0.88622	0.968024
Master Protein	O75369-8	Isoform 8 of Filamin-B OS=Homo sapiens GN=FLNB	FLNB	High	FALSE	107	583	94	0	657.715	2160.54	50	2633	281.5	5.71	0.991842	0.925742	0.927047	0.958828	0.985602	0.908668	0.972641	0.929715	0.949195	1.03727	0.883266	1.13414	1.01413	0.986079	1.04733	0.965079	1.01841	0.997733	1.01569	0.904382	1.00881	0.906078	0.948817	0.977509	1.01849	1.01238	0.975767	0.920223	1.02956	0.977007	0.985507	1.03319	0.944177	0.920681
Master Protein	P07437	Tubulin beta chain OS=Homo sapiens GN=TUBB PE=1 SV=2	TUBB	High	FALSE	42	7310	7	0	647.851	24537.1	87	444	49.6	4.89	1.05574	1.05485	1.1457	1.11899	1.08142	1.12663	1.21298	0.98792	1.1432	1.12435	1.04509	1.089	1.11651	1.10324	1.11773	1.0466	1.03623	1.17022	1.06045	1.03961	1.09535	1.18921	1.05041	0.984929	1.02282	0.947552	0.923074	1.00192	1.00684	1.01319	1.0055	0.980871	0.846009	0.934884
Master Protein	P08133	Annexin A6 OS=Homo sapiens GN=ANXA6 PE=1 SV=3	ANXA6	High	FALSE	83	1905	29	0	645.444	6904.8	88	673	75.8	5.6	1.00884	0.9772	1.03401	0.969778	0.865548	0.964005	1.03442	1.00125	1.00162	1.02936	1.01657	0.993142	0.984838	0.980223	1.05061	0.914088	1.02838	1.01437	1.06486	0.952882	1.01522	0.999846	1.06312	0.993129	0.995392	1.12765	0.991649	1.04386	1.05227	0.973552	0.968178	1.00611	0.955127	0.970248
Master Protein	P23634-2	Isoform XA of Plasma membrane calcium-transporting ATPase 4 OS=Homo sapiens GN=ATP2B4	ATP2B4	High	FALSE	79	3203	2	0	644.745	11814.5	54	1170	129.3	7.52	1.02974	0.986816	1.11507	1.06787	1.01069	1.06765	1.10977	1.10196	0.995516	0.948299	1.01833	1.06222	1.04747	1.14214	1.00989	1.12824	1.03847	1.05601	1.04082	1.02438	1.01118	1.22128	1.03761	0.974258	0.996846	0.819369	0.961611	0.940831	0.970582	1.03085	1.0228	0.940574	0.942461	0.930703
Master Protein	P17600-2	Isoform IB of Synapsin-1 OS=Homo sapiens GN=SYN1	SYN1	High	FALSE	51	3296	1	0	642.743	13177.9	78	669	70	9.88	0.956334	0.599586	0.72437	0.737487	0.897825	0.693303	1.02516	0.977609	1.00525	0.778438	1.31873	1.26303	1.25722	0.927207	0.882204	0.940313	1.07248	0.834518	0.790455	0.825837	0.838865	0.85203	1.07926	1.14342	1.05592	0.98067	1.16738	1.1631	1.0821	1.06664	1.29891	0.968577	1.10258	1.15236
Master Protein	Q86UP2	Kinectin OS=Homo sapiens GN=KTN1 PE=1 SV=1	KTN1	High	FALSE	114	772	6	0	641.822	2718.94	70	1357	156.2	5.64	1.03674	0.967026	0.943853	1.05653	1.05532	0.953027	1.00298	0.893981	1.04607	1.09605	0.998454	0.943843	1.02821	0.988703	1.00981	0.948732	0.982701	1.04902	1.00462	0.989199	1.0058	0.959062	1.00366	0.984257	0.992998	1.04948	0.988002	1.06491	1.0036	0.992835	1.00764	1.06096	1.00167	1.0303
Master Protein	P12814	Alpha-actinin-1 OS=Homo sapiens GN=ACTN1 PE=1 SV=2	ACTN1	High	FALSE	76	2194	1	0	638.588	7993.62	85	892	103	5.41	0.955513	0.95648	1.01547	0.987427	1.01741	1.04836	1.0745	0.94698	0.954362	0.948993	1.05034	0.977852	2.15909	1.85606	2.15909	1.7803	2.18939	2.10606	1.11923	0.882265	1.02534	1.03577	0.967213	1.17215	1.15087	1.04932	0.960403	1.01074	0.985906	1.79545	1.43182	0.94697	0.85544	0.970194
Master Protein	P23634	Plasma membrane calcium-transporting ATPase 4 OS=Homo sapiens GN=ATP2B4 PE=1 SV=2	ATP2B4	High	FALSE	78	3175	1	0	637.876	11707	49	1241	137.8	6.6	1.15036	0.60388	0.734034	1.42118	1.94099	0.945028	1.5128	0.606546	1.10554	1.04275	1.08818	1.28724	1.55409	0.504306	0.712863	1.09688	0.869214	1.5296	0.641429	0.620357	1.35696	0.769643	0.807857	0.708165	0.574778	0.693614	0.665999	0.816522	0.9833	0.807858	1.07696	1.15689	0.688214	1.19857
Master Protein	Q16720-2	Isoform XA of Plasma membrane calcium-transporting ATPase 3 OS=Homo sapiens GN=ATP2B3	ATP2B3	High	FALSE	76	2668	3	0	633.686	9478.93	51	1173	128.5	5.92	1.01106	1.04444	1.07008	1.02824	1.00725	1.04381	1.03961	1.05118	1.03762	1.01195	1.0873	1.0095	1.08621	1.03452	1.08763	1.00477	1.05408	1.12893	1.1365	1.07281	1.13623	1.11912	1.05698	0.971513	0.965314	1.08114	0.97857	1.00926	0.969962	0.980111	0.994688	1.03523	0.995011	0.965799
Master Protein	Q16352	Alpha-internexin OS=Homo sapiens GN=INA PE=1 SV=2	INA	High	FALSE	83	2660	73	0	632.426	10413.2	94	499	55.4	5.4	0.877453	0.781993	0.902341	0.81034	0.977004	0.783663	0.952482	0.705305	0.841128	1.27027	0.844555	0.83701	1.07461	0.847892	1.10565	0.829054	0.874154	1.14545	1.02702	0.935337	0.926205	0.823573	0.938545	0.866724	0.902062	1.45293	0.795102	0.979449	1.04768	0.930499	1.0754	1.09936	1.01703	1.05407
Master Protein	Q9BYB0	SH3 and multiple ankyrin repeat domains protein 3 OS=Homo sapiens GN=SHANK3 PE=1 SV=3	SHANK3	High	FALSE	85	722	84	0	629.904	2922.34	55	1731	184.6	8.88	1.02711	0.974013	0.962225	0.831307	1.06591	1.02978	0.831367	0.789118	0.815216	0.980503	1.13536	1.04954	0.858767	0.914372	0.94567	1.01206	0.962436	1.00135	0.915586	0.950836	0.958458	1.04808	0.918997	0.995427	0.940587	1.02179	1.0236	0.980655	0.900703	1.01954	0.932781	1.03474	1.09667	1.00692
Master Protein	Q9ULU8	Calcium-dependent secretion activator 1 OS=Homo sapiens GN=CADPS PE=1 SV=3	CADPS	High	FALSE	77	1121	6	0	622.558	4254.97	58	1353	152.7	5.71	0.978063	1.03369	1.03897	1.04684	0.988305	1.07575	1.02696	1.07757	1.04723	1.01964	1.05915	0.95913	0.99734	1.02973	1.0336	1.00021	0.961945	0.947362	1.02749	1.00022	1.01162	0.981442	0.984112	1.03196	0.96657	0.992591	1.00335	1.08224	1.01464	1.04524	1.03602	1.06265	0.986542	1.0201
Master Protein	Q86UP2-3	Isoform 3 of Kinectin OS=Homo sapiens GN=KTN1	KTN1	High	FALSE	109	751	1	0	622.176	2631.49	70	1306	150.3	5.74	1.00554	0.908706	0.91327	0.977013	1.00391	0.928269	0.956044	0.853859	0.948971	0.838196	0.919919	0.880258	0.786172	1.00093	0.863167	1.04971	0.990492	0.886833	0.789597	0.929047	0.870368	0.854004	0.930216	1.04059	1.02119	0.930388	1.06417	0.972591	0.878742	0.877635	0.866267	0.925899	0.946464	0.969258
Master Protein	Q16720	Plasma membrane calcium-transporting ATPase 3 OS=Homo sapiens GN=ATP2B3 PE=1 SV=3	ATP2B3	High	FALSE	74	2645	1	0	617.447	9408.56	48	1220	134.1	5.62	1.06109	1.1428	1.16224	1.01448	1.06902	0.966878	1.09471	1.01317	1.0222	0.998029	1.03237	0.987759	1.06575	0.806348	1.10758	0.828707	0.931928	1.06911	1.16026	0.899211	1.16809	0.919671	1.07862	1.10611	0.95954	1.29611	0.980809	1.01349	1.0722	0.926291	1.03861	1.00734	1.01901	0.962961
Master Protein	A0A087X165	SRC kinase-signaling inhibitor 1 OS=Homo sapiens GN=SRCIN1 PE=4 SV=1	SRCIN1	High	FALSE	98	948	70	0	615.178	3697.51	73	1217	130.4	9.26	0.985407	0.93439	0.966349	0.870851	1.1167	0.977304	0.909431	0.894272	0.865972	1.02662	1.0491	0.969079	1.01071	0.90395	0.933422	1.0911	1.00559	1.0638	0.936908	1.02162	0.985619	0.988091	0.963373	0.984078	0.959671	1.006	1.01362	0.970828	0.960455	0.969249	0.985139	0.984269	1.06286	1.01831
Master Protein	Q14980	Nuclear mitotic apparatus protein 1 OS=Homo sapiens GN=NUMA1 PE=1 SV=2	NUMA1	High	FALSE	120	585	3	0	614.525	2081.08	59	2115	238.1	5.78	1.0282	0.884725	0.924059	0.924289	0.967301	0.872836	0.945604	0.805553	0.959241	1.0593	0.89192	1.14675	0.990574	0.93416	0.961869	0.902769	1.04338	1.11711	1.00428	0.934497	1.06147	1.02986	0.974831	0.949822	0.997845	1.10025	0.889195	0.94093	0.948611	0.972965	1.04657	1.07813	0.888463	0.996869
Master Protein	A2A274	Aconitate hydratase, mitochondrial OS=Homo sapiens GN=ACO2 PE=1 SV=1	ACO2	High	FALSE	63	2990	63	0	614.105	11951.6	60	805	87.8	7.37	0.998079	1.00183	0.940032	0.945256	0.925883	0.924691	0.908574	1.03779	0.962179	0.953255	0.974021	0.866717	0.993133	0.924617	0.946311	0.930553	0.96996	1.02313	1.01785	0.936148	0.991032	0.944022	1.03158	1.03115	0.976919	1.02964	1.01728	1.01695	1.01554	0.920232	0.931774	0.951861	0.974234	0.99978
Master Protein	Q7Z6Z7	E3 ubiquitin-protein ligase HUWE1 OS=Homo sapiens GN=HUWE1 PE=1 SV=3	HUWE1	High	FALSE	109	655	77	0	612.975	2302.59	29	4374	481.6	5.22	0.952206	1.0682	1.06967	1.08297	1.04208	1.09559	1.12553	1.11064	1.10555	1.11469	1.09276	1.11281	1.00352	1.04897	1.04342	1.02815	1.03209	1.00475	1.12531	1.13488	1.09865	1.12229	0.970397	0.978526	0.981367	1.02969	0.943304	1.06223	0.97277	1.01592	0.988349	1.03055	0.93123	1.01144
Master Protein	Q9Y2J2-2	Isoform 2 of Band 4.1-like protein 3 OS=Homo sapiens GN=EPB41L3	EPB41L3	High	FALSE	83	1659	1	0	611.798	6418.06	75	865	96.5	5.43													0.911786	0.868667	0.866152	1.12522	0.873338	1.09001	0.679422	1.01313	0.866518	0.811123	0.8901							0.945742	1.03036	1.00916	1.02314	0.996885
Master Protein	Q14980-2	Isoform 2 of Nuclear mitotic apparatus protein 1 OS=Homo sapiens GN=NUMA1	NUMA1	High	FALSE	119	580	2	0	611.629	2054.88	59	2101	236.4	5.8							0.976198	0.813854	0.970648	1.02402	0.888035	1.0111															0.919095	0.883339	0.986978
Master Protein	C9JFZ1	Synaptojanin-1 OS=Homo sapiens GN=SYNJ1 PE=1 SV=1	SYNJ1	High	FALSE	76	1528	1	0	605.154	5623.5	60	1350	149.2	8.25	0.970507	0.974727	0.9535	1.00167	0.974976	0.993943	0.969875	1.06604	1.02178	0.944555	1.04188	0.91267	0.959518	1.04203	0.9328	1.00932	0.966251	0.872646	0.962097	1.04924	0.932754	0.928498	0.978881	1.0585	0.999335	0.871835	1.04499	1.04101	1.00699	0.990571	1.01114	1.00786	1.01387	1.01667
Master Protein	P06733	Alpha-enolase OS=Homo sapiens GN=ENO1 PE=1 SV=2	ENO1	High	FALSE	58	6128	52	0	602.534	23511.1	88	434	47.1	7.39	0.993599	1.00418	0.968314	1.09173	0.9989	0.973339	0.923287	1.12574	0.994646	0.954831	0.950904	0.958813	0.965863	1.11133	0.936079	1.04961	0.972493	0.833448	1.00298	0.984587	0.911444	0.950781	0.985103	1.06382	1.06039	0.88049	1.13338	0.993972	1.0168	0.970514	1.11928	0.858414	0.946505	1.02717
Master Protein	P14136	Glial fibrillary acidic protein OS=Homo sapiens GN=GFAP PE=1 SV=1	GFAP	High	FALSE	80	2568	68	0	601.628	9699	93	432	49.9	5.52	1.27425	0.51964	0.786888	0.975077	1.11303	0.836359	0.732814	0.62179	0.753914	0.784801	0.891953	1.87892	1.11729	0.760633	0.684166	0.65178	1.12647	1.27189	1.09656	0.528653	1.16798	1.2249	0.93507	0.705787	0.686069	1.06558	0.649426	0.822176	0.677549	0.934548	0.925136	1.92151	0.670923	1.18601
Master Protein	P18206	Vinculin OS=Homo sapiens GN=VCL PE=1 SV=4	VCL	High	FALSE	84	869	84	0	600.097	3048.21	70	1134	123.7	5.66	0.976618	0.9549	0.923425	0.964777	1.03855	0.985638	1.09426	1.04897	1.02545	0.932846	1.07651	1.33272	1.01401	0.956802	0.907411	0.990697	1.21121	0.974782	1.05909	0.916641	1.04331	1.08056	0.952846	0.99527	0.976079	0.958782	0.952383	0.946097	0.928248	0.994917	0.951727	1.034	0.930699	0.996288
Master Protein	F1T0E5	Calcium-dependent secretion activator 1 OS=Homo sapiens GN=CADPS PE=2 SV=1	CADPS	High	FALSE	73	1101	2	0	599.068	4196.94	56	1344	151.9	5.9	0.933131	0.865924	0.907464	0.83823	0.78487	0.729483	0.888889	0.930191	0.842873	0.715152	0.817059	0.863075	0.586895	0.957265	0.994302	0.883191	0.888889	1.21937						0.857818	0.920297	1.00338	1.00135	0.877441	0.941414	1.08262	0.903134	0.940171
Master Protein	O95248-4	Isoform 4 of Myotubularin-related protein 5 OS=Homo sapiens GN=SBF1	SBF1	High	FALSE	83	840	81	0	597.72	3129.67	52	1893	210.9	7.11	0.988547	0.98966	1.0458	1.02421	0.966828	1.02009	1.0071	1.01899	1.02948	0.978503	0.948704	0.990647	1.04008	1.04491	0.994152	1.02851	1.02381	1.00512	0.998135	0.976889	0.976277	1.04646	1.01741	0.992568	1.00503	0.986347	0.966335	0.958187	0.970008	0.979996	1.0209	1.06605	0.962396	0.963146
Master Protein	O43426-4	Isoform 3 of Synaptojanin-1 OS=Homo sapiens GN=SYNJ1	SYNJ1	High	FALSE	76	1517	1	0	597.028	5573.3	63	1295	143.2	7.33																			0.749833	0.825439	0.916389	0.980654	1.02646										0.956193	0.93529
Master Protein	P07814	Bifunctional glutamate/proline--tRNA ligase OS=Homo sapiens GN=EPRS PE=1 SV=5	EPRS	High	FALSE	85	732	85	0	596.32	2606.29	61	1512	170.5	7.33	0.999135	1.062	0.957507	1.04519	1.00714	0.984481	0.99752	0.94153	0.98421	1.01119	0.966424	0.965897	0.964474	1.03935	1.1066	0.991338	0.960835	1.01573	1.05276	1.05269	1.00338	1.05633	0.98556	1.00978	1.04625	1.00826	1.00517	1.00823	0.990081	1.03583	0.980253	0.984919	1.0398	1.01626
Master Protein	P12270	Nucleoprotein TPR OS=Homo sapiens GN=TPR PE=1 SV=3	TPR	High	FALSE	126	617	124	0	595.979	2119.06	47	2363	267.1	5.02	0.956391	0.919927	0.914714	0.95312	0.911861	0.875951	0.962635	0.868493	0.980134	0.951002	0.937326	1.00301	0.945249	0.968726	0.927059	0.945226	0.973262	0.966429	0.985036	0.951961	0.981534	0.945194	0.961526	0.969203	0.966396	1.0796	0.971075	0.949816	0.924447	0.969219	0.974071	1.06775	0.971436	0.999751
Master Protein	Q14194-2	Isoform LCRMP-1 of Dihydropyrimidinase-related protein 1 OS=Homo sapiens GN=CRMP1	CRMP1	High	FALSE	52	3082	7	0	594.484	12177.7	80	686	74.2	6.86	1.00731	1.01559	0.978332	1.03374	0.967291	1.09115	0.962372	1.0539	0.991159	0.843834	0.984772	0.896236	0.889738	1.05565	0.887354	1.06964	0.934193	0.79643	0.890274	0.998979	0.890366	0.922521	0.948977	1.08277	1.03084	0.842327	1.12493	0.988724	0.982833	0.994648	0.933747	0.877811	1.04729	0.984302
Master Protein	O75116	Rho-associated protein kinase 2 OS=Homo sapiens GN=ROCK2 PE=1 SV=4	ROCK2	High	FALSE	104	872	93	0	591.039	3017.63	62	1388	160.8	6.02	0.962757	1.05709	1.02997	1.03884	0.983605	1.00785	0.967254	1.0144	0.996067	1.00124	0.98533	0.921273	0.921681	0.981733	0.968772	0.97637	0.942853	0.945718	1.06175	1.06844	1.01347	0.947327	0.961888	1.01729	1.04688	0.978305	1.01751	0.971367	1.00523	0.968857	0.986838	1.13391	1.05041	0.998243
Master Protein	Q14008	Cytoskeleton-associated protein 5 OS=Homo sapiens GN=CKAP5 PE=1 SV=3	CKAP5	High	FALSE	101	687	101	0	580.377	2335.88	46	2032	225.4	7.8	0.998443	1.02405	1.0314	1.04312	1.02626	1.02193	1.05602	1.02425	1.05969	1.05498	1.06033	1.03323	1.01841	1.03664	1.01883	1.0012	1.00693	0.989272	1.02629	1.05432	1.01805	1.02036	0.97201	1.017	0.973052	0.976435	1.0352	1.03844	1.0071	1.03693	1.01946	0.996982	1.02717	1.0329
Master Protein	P31150	Rab GDP dissociation inhibitor alpha OS=Homo sapiens GN=GDI1 PE=1 SV=2	GDI1	High	FALSE	49	3019	38	0	579.153	10416.1	81	447	50.6	5.14	0.969331	0.981328	0.97017	1.05719	0.911553	1.01729	0.954585	1.07518	1.04122	0.976083	1.0258	0.910051	0.93434	1.05826	0.911135	0.974562	0.919035	0.846351	0.954572	1.0133	0.928766	0.92603	0.95539	1.04763	0.989043	0.888091	1.04495	1.02189	1.04196	0.966238	1.00049	0.882588	0.956768	1.01671
Master Protein	O14578-4	Isoform 4 of Citron Rho-interacting kinase OS=Homo sapiens GN=CIT	CIT	High	FALSE	116	725	10	0	574.919	2528.74	47	2069	236.5	6.67	1.09837	1.00385	1.02021	0.984964	1.01001	1.00187	1.033	1.0179	1.02411	0.936075	1.04268	1.05064	0.97752	0.936346	0.959954	0.975884	0.993573	0.967031	0.95734	0.911211	0.988162	1.00682	1.01045	1.00926	1.0084	1.02038	1.00819	0.961018	0.93296	1.03186	0.97053	1.06625	1.05085	0.974896
Master Protein	P80723	Brain acid soluble protein 1 OS=Homo sapiens GN=BASP1 PE=1 SV=2	BASP1	High	FALSE	45	3738	37	0	569.914	16884	96	227	22.7	4.63	0.980131	0.9606	0.937248	0.920111	0.991954	1.00311	1.02423	0.889661	0.957161	0.932667	0.952309	0.958343	1.01111	1.01917	0.951854	1.08749	0.867797	0.988602	0.880587	0.928958	0.962457	1.0178	1.03098	1.02303	1.09414	0.836943	1.08617	0.931736	0.998581	0.977614	1.04333	0.956296	1.06177	0.961386
Master Protein	Q13509	Tubulin beta-3 chain OS=Homo sapiens GN=TUBB3 PE=1 SV=2	TUBB3	High	FALSE	38	6657	6	0	568.051	20483.7	77	450	50.4	4.93	1.00677	1.13003	1.16961	1.13338	1.14138	1.14944	1.18693	1.15422	1.2066	1.13749	1.09215	1.0985	1.19461	1.21667	1.26243	1.20022	1.11071	1.21744	1.21159	1.14083	1.18063	1.21454	0.999972	1.01195	1.01558	0.991157	0.967627	1.13699	1.03107	1.17574	1.12412	1.02009	0.953504	0.96941
Master Protein	P08107	Heat shock 70 kDa protein 1A/1B OS=Homo sapiens GN=HSPA1A PE=1 SV=5	HSPA1A	High	FALSE	68	2295	34	0	566.712	9168.98	84	641	70	5.66	1.00003	0.999093	0.9861	1.02361	0.929831	1.01143	0.959114	0.982754	1.03782	0.968452	0.909538	0.95698	1.02891	0.986358	0.902702	0.920459	0.954915	0.90918	0.951945	0.994078	1.01321	1.01274	0.930327	0.995288	1.02782	0.970726	0.978639	0.938364	0.964982	0.928031	1.05455	0.946838	0.867612	1.00204
Master Protein	P19367-3	Isoform 3 of Hexokinase-1 OS=Homo sapiens GN=HK1	HK1	High	FALSE	81	2686	75	0	565.104	9609.11	57	921	102.7	6.76	1.04593	0.975288	0.960577	0.975706	0.960759	0.971982	0.984624	1.0107	0.949621	0.926736	0.987519	0.949866	0.993944	0.984248	0.954363	0.975774	1.0229	1.00068	0.984715	0.955003	0.976286	0.993907	1.06398	1.0291	1.02437	1.02569	1.00528	0.972207	0.933299	0.975647	0.958008	0.978875	0.989704	0.984564
Master Protein	P23468-2	Isoform 2 of Receptor-type tyrosine-protein phosphatase delta OS=Homo sapiens GN=PTPRD	PTPRD	High	FALSE	71	756	7	0	562.656	2624.61	53	1890	212	6.67	0.980256	0.96202	0.992454	0.945873	0.928218	0.933094	0.99302	0.984593	0.999142	0.984102	0.980486	0.98301	0.988785	0.972728	1.03018	0.980859	0.971695	1.01865	0.998657	0.94999	0.988651	0.925082	1.02978	0.988446	0.970308	1.00633	0.948407	0.986202	1.00011	0.971001	1.03851	1.02948	1.00166	0.934124
Master Protein	Q71U36	Tubulin alpha-1A chain OS=Homo sapiens GN=TUBA1A PE=1 SV=1	TUBA1A	High	FALSE	48	8532	2	0	561.405	37479.2	73	451	50.1	5.06	1.03248	1.05357	1.14161	1.08488	1.03245	1.11577	1.16026	1.02946	1.08902	1.06839	1.00599	1.04914	1.13189	1.12933	1.07017	1.14843	1.05735	1.13704	1.0459	1.11327	1.08327	1.16303	1.09478	0.978855	1.01125	0.936851	0.973918	1.00516	0.969914	1.02577	1.01721	0.903956	0.95134	0.917595
Master Protein	P13591	Neural cell adhesion molecule 1 OS=Homo sapiens GN=NCAM1 PE=1 SV=3	NCAM1	High	FALSE	63	3452	1	0	556.448	13155.3	61	858	94.5	4.87	1.00307	0.957833	0.970807	0.991073	1.01564	0.982086	0.883201	0.928738	0.90038	0.890691	0.976784	0.953072	0.869556	0.901076	0.861247	0.926329	0.992034	0.890974	0.83852	0.894547	0.858646	0.914229	1.07603	1.02218	1.06438	0.959827	1.00395	0.943222	0.963344	0.87802	0.906812	0.967981	0.921199	0.91337
Master Protein	Q96RL7-2	Isoform 2 of Vacuolar protein sorting-associated protein 13A OS=Homo sapiens GN=VPS13A	VPS13A	High	FALSE	99	521	2	0	555.285	1796.08	35	3095	350.7	5.96	1.02811	0.981961	0.990991	1.00064	0.950127	0.995962	0.99799	1.0413	1.0135	0.939235	0.986586	0.947436	0.97539	0.985266	1.01535	1.02392	0.999209	0.952882	1.01236	1.00545	0.956065	1.02281	1.04587	0.99871	0.997328	0.93549	0.992146	0.995428	0.987497	0.972669	0.95808	1.03629	1.04315	0.964922
Master Protein	O43707	Alpha-actinin-4 OS=Homo sapiens GN=ACTN4 PE=1 SV=2	ACTN4	High	FALSE	72	1498	4	0	554.427	5438.22	74	911	104.8	5.44	1.03272	0.975103	0.959176	0.946926	0.909364	0.964903	0.975516	0.985598	0.958763	0.946186	0.979964	0.991222	0.86825	0.877516	0.938475	0.931779	0.968105	0.896921	0.998903	0.921942	0.951496	0.86143	1.00325	1.03149	1.02425	1.03144	1.02229	0.992633	0.962622	0.93752	0.891267	0.969504	1.05474	0.97723
Master Protein	Q9Y4F5	Centrosomal protein of 170 kDa protein B OS=Homo sapiens GN=CEP170B PE=1 SV=4	CEP170B	High	FALSE	87	737	2	0	553.977	2708.44	62	1589	171.6	6.84	1.00073	0.915237	0.954987	0.860775	1.04044	0.997579	0.875429	0.820301	0.882928	0.979588	0.933385	1.00195	0.967029	1.02428	0.984868	1.02561	0.971113	1.05859	0.847647	0.944108	0.906356	0.996582	0.943296	1.01194	1.00531	0.978407	0.962863	0.942172	0.986183	1.03364	0.992441	1.03113	1.01585	0.96865
Master Protein	Q13332-2	Isoform PTPS-MEA of Receptor-type tyrosine-protein phosphatase S OS=Homo sapiens GN=PTPRS	PTPRS	High	FALSE	69	731	13	0	553.147	2641.38	48	1939	215.8	6.49	1.00855	0.976163	0.993554	0.983505	0.972713	1.00972	0.956698	1.01028	0.977418	0.937583	0.937971	0.966316	0.88832	0.922438	0.900299	0.95982	0.927616	0.92981	0.922124	0.945022	0.927571	0.928409	1.02191	0.988357	1.01488	0.954506	1.01011	0.949533	0.992632	0.949712	0.932145	0.985904	1.02045	0.924762
Master Protein	O14578-3	Isoform 3 of Citron Rho-interacting kinase OS=Homo sapiens GN=CIT	CIT	High	FALSE	110	673	4	0	552.96	2361.17	60	1544	176.9	6.58	1.01058	0.911428	0.935076	0.940511	0.961369	0.969595	0.860772	0.699187	0.837907	0.975102	0.932927	1.08333	1.02585	0.908152	0.976646	0.897686	1.04151	0.993734	0.992141	0.909329	1.04648	1.05417	0.990874	1.0354	1.00044	1.20902	0.918699	1.03709	1.06809	1.01445	0.957921	1.12695	0.974396	1.00093
Master Protein	P26232-5	Isoform 5 of Catenin alpha-2 OS=Homo sapiens GN=CTNNA2	CTNNA2	High	FALSE	68	944	52	0	552.788	3724.12	74	939	104.2	6.27	1.02059	1.02185	1.0077	1.05997	1.09835	1.08273	1.06375	1.04075	1.05494	1.00167	1.09279	1.03772	1.07937	1.00925	1.01334	1.07138	1.02502	1.05494	1.03124	1.03223	1.09363	1.0755	1.01393	0.97941	0.97698	0.927364	1.00318	1.00398	0.978544	1.01732	0.968886	1.05467	1.04511	1.01004
Master Protein	P49588	Alanine--tRNA ligase, cytoplasmic OS=Homo sapiens GN=AARS PE=1 SV=2	AARS	High	FALSE	62	1410	62	0	552.759	5146.08	68	968	106.7	5.53	0.917468	0.995423	0.928548	0.998281	0.922864	0.97222	0.931633	0.978002	0.975903	0.997578	0.946887	0.921074	0.989763	1.0066	1.09156	0.942292	0.954263	0.924521	1.03072	0.99211	0.959858	1.0563	0.950253	1.00707	0.986786	1.14084	1.00852	1.01533	0.994838	1.04591	1.05215	1.19553	0.927426	1.01106
Master Protein	Q96RL7	Vacuolar protein sorting-associated protein 13A OS=Homo sapiens GN=VPS13A PE=1 SV=2	VPS13A	High	FALSE	98	520	1	0	552.149	1791.6	34	3174	360	6.33	0.991647	0.958532	0.998807	0.936158	1.071	0.964797	0.923104	1.01395	0.897711	0.988555	0.991774	0.920601												1.02148	1.13514	0.96957	1.05186	1.04685	1.02003
Master Protein	P25705-2	Isoform 2 of ATP synthase subunit alpha, mitochondrial OS=Homo sapiens GN=ATP5A1	ATP5A1	High	FALSE	65	6813	38	0	551.093	26288.5	78	503	54.5	8.24	1.02929	0.944691	0.926741	0.873999	0.900196	0.861812	0.892362	0.924936	0.884741	0.899532	0.895883	0.858664	0.913515	0.826904	0.898816	0.877341	0.924024	0.964481	0.975168	0.883861	0.960546	0.887849	1.08056	0.967167	0.99982	1.10219	0.984185	0.933481	0.972412	0.911512	0.924152	0.981662	1.00796	0.951343
Master Protein	P23468-6	Isoform 6 of Receptor-type tyrosine-protein phosphatase delta OS=Homo sapiens GN=PTPRD	PTPRD	High	FALSE	66	771	1	0	549.981	2684.43	62	1506	169.6	6.76	1.02209	0.996243	1.04554	0.969191	0.992335	1.01097	1.03688	1.05261	1.04944	0.951578	0.997964	0.99242	0.97307	1.02478	1.06966	1.0693	1.00251	0.955117	0.922948	1.03577	0.979117	0.942151	0.975036	0.971145	1.00797	0.886234	1.12762	1.03337	0.914809	1.00431	0.979533	1.0377	1.06841	0.900144
Master Protein	P12277	Creatine kinase B-type OS=Homo sapiens GN=CKB PE=1 SV=1	CKB	High	FALSE	37	6760	28	0	549.054	27326.5	93	381	42.6	5.59	0.926572	0.920095	0.88828	0.948605	0.863993	0.920823	0.858949	0.969732	0.959641	0.91555	0.9169	0.846869	0.846197	0.909234	0.944453	0.846908	0.855481	0.784837	0.928241	0.895284	0.887717	0.956043	0.977594	1.01328	0.974741	1.1603	1.01637	0.99513	1.05378	0.974447	0.962917	1.16115	0.965214	0.996748
Master Protein	Q14194	Dihydropyrimidinase-related protein 1 OS=Homo sapiens GN=CRMP1 PE=1 SV=1	CRMP1	High	FALSE	47	3055	2	0	547.955	11999	81	572	62.1	7.03	1.01233	0.893943	0.947609	0.971307	0.931031	0.994793	0.874669	0.980784	0.937918	0.967014	0.938618	0.951922	0.727877	0.838924	0.830043	0.954572	0.965242	0.890103	0.83009	0.872481	0.895674	0.95483	1.02337	1.07428	1.0797	0.947821	1.08628	1.02956	1.02435	0.786915	0.801035	0.90646	1.01642	1.02814
Master Protein	P23468-7	Isoform 7 of Receptor-type tyrosine-protein phosphatase delta OS=Homo sapiens GN=PTPRD	PTPRD	High	FALSE	66	768	1	0	547.86	2670.72	62	1502	169.2	6.81	1.05922	1.09397	1.07361	1.00749	0.957636	0.980573	0.985681	0.921536	0.964043	0.931745	0.971619	0.947027	0.855051	0.793829	0.926679	0.760315	0.894374	0.916878	1.07389	0.895541	1.08288	0.906868	1.13125	1.06881	0.985372	1.07373	0.988956	0.988314	1.02446	0.925348	1.09183	1.04453	1.01151	0.932039
Master Protein	P09104	Gamma-enolase OS=Homo sapiens GN=ENO2 PE=1 SV=3	ENO2	High	FALSE	47	5941	40	0	547.552	24523.9	94	434	47.2	5.03	0.912358	0.946993	0.962528	0.999411	0.911474	0.910179	0.927024	0.985426	0.992299	0.949292	0.952963	0.839643	0.935786	1.05733	0.934675	0.925762	0.89923	0.834833	0.968201	0.968188	0.900427	0.863212	0.969072	1.05567	1.04303	0.943423	1.04567	1.04818	1.09083	0.976426	1.12195	0.881917	0.932971	1.03812
Master Protein	P12036	Neurofilament heavy polypeptide OS=Homo sapiens GN=NEFH PE=1 SV=4	NEFH	High	FALSE	109	1556	104	0	547.158	5088.47	77	1026	112.4	6.18	0.918074	1.00382	1.16987	0.851841	1.0163	0.734599	1.14238	0.747261	0.876528	1.53595	0.915287	0.775169	1.29239	0.775456	1.11414	0.792847	0.880892	1.27708	1.22317	1.06878	1.06055	0.73704	1.14778	0.920436	0.990421	1.78204	0.930633	1.24821	1.48681	0.924683	1.22424	1.10326	1.0056	1.04308
Master Protein	O94856-9	Isoform 9 of Neurofascin OS=Homo sapiens GN=NFASC	NFASC	High	FALSE	75	1555	6	0	546.318	5776.71	50	1240	137.5	6.14	0.92731	0.80464	0.852277	0.848231	0.785013	0.809745	0.874957	0.854692	0.861273	0.841998	0.843561	0.872838	0.867592	0.851679	0.891083	0.878548	0.94329	0.909146	0.86515	0.854409	0.872768	0.874098	1.05436	0.933866	0.947397	1.08237	0.946951	0.91269	1.02575	0.878531	0.924403	0.953103	0.942752	0.914215
Master Protein	Q9Y4F5-2	Isoform 2 of Centrosomal protein of 170 kDa protein B OS=Homo sapiens GN=CEP170B	CEP170B	High	FALSE	86	730	1	0	543.638	2688.14	63	1554	167.6	6.7	0.958363	0.881793	1.18807	0.769584	1.02294	1.00988	0.676551	0.669592	0.796369	1.00817	0.765204	0.872012	0.934776	0.902446	1.13691	0.872927	0.822884	1.15884	0.870123	1.003	0.960437	1.12033	0.946521	1.11927	1.23218	0.998236	0.854766	0.810893	0.908926	0.955581	0.986505	1.15969	1.0513	0.889222
Master Protein	P28331-2	Isoform 2 of NADH-ubiquinone oxidoreductase 75 kDa subunit, mitochondrial OS=Homo sapiens GN=NDUFS1	NDUFS1	High	FALSE	59	2308	52	0	543.444	8811.16	76	741	80.9	6.64	1.00297	1.06535	1.02697	0.975551	1.02482	0.981686	1.02324	1.0688	1.02427	1.01513	0.999633	1.00034	0.988341	0.931793	1.05879	0.980441	1.02372	1.07582	1.1251	0.925361	1.04152	0.92089	1.05705	0.991056	1.02995	1.06751	0.985094	1.02961	1.01736	1.02485	0.986407	1.02735	0.956383	0.974515
Master Protein	Q07954	Prolow-density lipoprotein receptor-related protein 1 OS=Homo sapiens GN=LRP1 PE=1 SV=2	LRP1	High	FALSE	102	671	100	0	542.127	2268.97	24	4544	504.3	5.39	0.984279	0.956642	0.992708	0.994288	0.971156	0.97975	1.05457	1.03565	1.02304	1.00312	1.00057	1.11815	0.977999	1.0731	1.0218	1.0201	1.06327	1.03814	1.06172	1.03342	1.03249	1.0702	1.02776	0.975049	1.018	0.977705	1.00891	0.992404	0.975092	0.999255	0.942391	0.998224	0.978532	0.966495
Master Protein	P09543	2',3'-cyclic-nucleotide 3'-phosphodiesterase OS=Homo sapiens GN=CNP PE=1 SV=2	CNP	High	FALSE	64	3409	46	0	540.454	12205.9	86	421	47.5	9.07	1.04127	0.907145	1.03038	0.985342	0.836779	0.750925	1.0997	0.772363	1.10389	1.49822	0.805751	0.848968	1.23306	0.99906	1.30463	0.819632	0.918746	1.35541	1.08585	1.19553	1.02567	0.945039	0.968422	0.836606	0.945867	1.22821	0.728005	1.01001	1.24151	0.949942	1.2121	0.985769	0.78275	0.972858
Master Protein	Q9H4G0	Band 4.1-like protein 1 OS=Homo sapiens GN=EPB41L1 PE=1 SV=2	EPB41L1	High	FALSE	72	1494	5	0	540.363	5500.81	72	881	98.4	5.62	0.943752	0.965109	0.959642	0.888129	1.06368	0.995493	0.870375	0.832466	0.893663	1.04069	0.954516	0.995513	1.01173	0.967745	1.04349	0.9948	0.925144	1.06431	0.940428	1.01481	0.97987	1.11581	0.901866	1.0164	1.02879	1.16582	0.979012	0.968553	0.983974	1.06723	1.17272	1.22152	0.992031	1.04426
Master Protein	A0A087WWD4	Neural cell adhesion molecule 1 OS=Homo sapiens GN=NCAM1 PE=4 SV=1	NCAM1	High	FALSE	63	3346	1	0	539.207	12840.6	60	884	97.3	4.93	1.07195	1.0322	1.05337	1.02399	1.02618	1.08727	1.02964	1.06276	1.00562	0.913026	0.963496	1.02463	1.01438	1.10169	1.01589	1.12476	1.0307	1.04427	0.943543	1.06861	0.938863	1.0901	1.06712	1.01232	1.04843	0.848919	1.0458	0.923844	0.972188	0.977618	1.04976	0.945829	1.03672	0.95664
Master Protein	P42704	Leucine-rich PPR motif-containing protein, mitochondrial OS=Homo sapiens GN=LRPPRC PE=1 SV=3	LRPPRC	High	FALSE	80	993	79	0	538.812	3370.49	57	1394	157.8	6.13	1.06092	1.04361	0.991249	1.00442	0.952332	1.04616	1.00515	1.0051	0.993424	0.970607	1.02622	0.962981	1.00361	1.0009	1.08956	1.04373	1.0663	1.02512	1.10218	0.94316	1.03064	0.976616	0.940183	1.01806	0.987462	1.00899	0.90761	1.08011	0.992264	0.981676	0.907108	1.02994	1.0511	0.990967
Master Protein	Q3KPI9	PTPRD protein OS=Homo sapiens GN=PTPRD PE=2 SV=1	PTPRD	High	FALSE	64	745	1	0	537.56	2610.03	61	1496	168.6	6.71	1.01979	0.848796	0.906478	0.801941	0.852529	0.807168							0.875492	0.951905	0.944713	0.968761	0.923812	0.888414	0.874661	0.825339	0.939819	0.804676	0.971041	1.05525	1.00205	0.948292				0.871334	1.06776	0.985504	0.952187	0.927149
Master Protein	O95782	AP-2 complex subunit alpha-1 OS=Homo sapiens GN=AP2A1 PE=1 SV=3	AP2A1	High	FALSE	66	1349	46	0	531.9	4789.1	62	977	107.5	7.03	1.01014	1.15679	1.15508	1.15282	1.05721	1.19784	1.11721	1.17849	1.10219	1.07807	1.13427	1.08017	1.12263	1.13878	1.10419	1.16024	1.10275	1.07956	1.13823	1.14395	1.12377	1.12639	0.974819	1.03247	0.983533	0.93159	0.990879	1.0698	0.946118	1.06819	0.985812	0.982136	0.957584	0.949804
Master Protein	P63010-2	Isoform 2 of AP-2 complex subunit beta OS=Homo sapiens GN=AP2B1	AP2B1	High	FALSE	60	1321	4	0	529.247	4753.29	59	951	105.6	5.34	1.00885	1.21462	1.21916	1.20279	1.11421	1.25703	1.21584	1.27417	1.19023	1.13397	1.18711	1.12532	1.18596	1.20976	1.12851	1.19427	1.12111	1.11006	1.14023	1.1823	1.13442	1.1511	0.964845	1.02971	0.980251	0.910255	1.00642	1.09855	0.953984	1.11723	1.0336	0.959259	0.998828	0.974577
Master Protein	P40939	Trifunctional enzyme subunit alpha, mitochondrial OS=Homo sapiens GN=HADHA PE=1 SV=2	HADHA	High	FALSE	54	1259	54	0	523.741	4733.51	65	763	82.9	9.04	1.05722	1.00466	1.01665	0.994675	1.00155	0.948108	1.06854	1.04134	1.03724	1.00427	1.01089	1.14146	1.07435	1.01309	0.953418	0.987603	1.01102	1.05199	1.10223	0.979363	1.03064	1.01798	1.11861	0.935278	1.01091	1.02561	0.970891	0.979932	0.998328	0.942933	0.917144	1.01011	0.969153	0.991916
Master Protein	P38606	V-type proton ATPase catalytic subunit A OS=Homo sapiens GN=ATP6V1A PE=1 SV=2	ATP6V1A	High	FALSE	48	2910	48	0	523.657	10434.5	88	617	68.3	5.52	1.01395	0.977952	0.97853	0.975647	0.943181	0.991986	0.962257	0.972357	0.966552	0.936968	0.949542	0.922112	0.973919	1.00013	0.951365	0.998486	0.986489	0.955629	0.981891	0.989398	0.966205	1.03276	1.0277	1.02695	1.04419	0.953266	1.00749	0.993357	0.986805	1.00209	1.00746	1.01793	1.01515	0.990095
Master Protein	X6RKN2	Neurofascin (Fragment) OS=Homo sapiens GN=NFASC PE=1 SV=1	NFASC	High	FALSE	80	1452	11	0	522.577	5213.43	57	1165	131.1	6.84	0.965757	0.96931	1.0536	1.01458	0.973686	0.951979	1.03727	0.999704	1.07682	1.10039	0.97114	0.99437	1.09214	1.04451	1.06489	0.968003	1.01015	1.11517	1.05725	1.0623	1.0546	1.03822	0.992184	0.972209	1.01178	1.03053	0.94577	1.03244	0.992446	0.983324	1.09033	1.02277	0.918533	1.00135
Master Protein	F5GXV7	Neurobeachin OS=Homo sapiens GN=NBEA PE=1 SV=2	NBEA	High	FALSE	88	538	83	0	521.592	1894.15	35	2947	327.8	6.18	0.945852	0.999189	0.931477	0.947404	0.989889	1.04984	0.958103	0.964228	0.934427	1.01373	0.987162	0.971392	0.965957	1.03585	1.09342	1.07598	0.943579	1.01498	0.993924	1.0492	0.937001	1.05176	0.915002	0.988468	0.982295	1.05334	0.997793	0.99004	1.00497	1.07346	0.959357	1.07503	1.05238	1.01381
Master Protein	O60282	Kinesin heavy chain isoform 5C OS=Homo sapiens GN=KIF5C PE=1 SV=1	KIF5C	High	FALSE	85	1039	59	0	520.9	3581.22	74	957	109.4	6.19	1.01658	1.03562	0.944807	1.00354	0.967254	1.00493	0.973624	1.03381	1.03445	0.943864	0.979642	0.886438	0.88627	0.943357	0.997567	0.984397	0.946876	0.920773	0.98127	1.01455	0.919618	0.924152	0.956073	1.05929	0.996869	0.991788	1.07708	1.00078	0.94151	0.962007	0.939778	1.12923	1.01102	0.961598
Master Protein	A0A087WTF3	Ankyrin-3 (Fragment) OS=Homo sapiens GN=ANK3 PE=1 SV=1	ANK3	High	FALSE	82	652	3	0	520.472	2360.73	55	1643	179.5	8.21	0.815088	1.00286	1.00562	0.903965	0.951872	1.00694	0.856812	0.947053	0.935072	1.07082	0.932754	1.07845	0.977019	0.883035	0.732466	0.946883	1.00856	0.990136	1.00468	1.10872	0.931051	1.03398	0.886112	1.00264	1.05606	1.09328	0.959517	0.990435	1.01826	1.0478	0.965312	0.962818	0.966511	0.998276
Master Protein	P54652	Heat shock-related 70 kDa protein 2 OS=Homo sapiens GN=HSPA2 PE=1 SV=1	HSPA2	High	FALSE	63	1836	39	0	519.744	7286.44	87	639	70	5.74	0.973112	0.833634	1.00478	1.0319	0.935311	0.81796	0.947046	0.825884	1.14377	1.42371	0.809581	0.912996	1.19831	1.0264	1.17576	0.85334	0.944286	1.25075	1.26171	1.11158	1.03097	1.01603	0.92032	0.92167	0.932168	1.11257	0.75567	0.981707	1.18078	0.919931	1.29387	1.0225	0.737877	1.09006
Master Protein	Q4V328	GRIP1-associated protein 1 OS=Homo sapiens GN=GRIPAP1 PE=1 SV=1	GRIPAP1	High	FALSE	72	785	2	0	518.547	3083.65	78	841	95.9	5.11	1.04044	0.972128	0.972778	0.872151	0.932727	1.00572	0.854913	0.916409	0.868709	0.971525	0.906803	0.970767	0.858741	1.02574	0.979792	0.967256	0.9217	0.979578	0.959575	1.02424	0.898299	1.01593	0.933742	1.05699	1.08448	0.986781	1.05974	0.995166	1.03192	0.986178	0.99442	1.04598	1.04853	0.996396
Master Protein	P22314	Ubiquitin-like modifier-activating enzyme 1 OS=Homo sapiens GN=UBA1 PE=1 SV=3	UBA1	High	FALSE	57	1696	57	0	515.639	6356.5	56	1058	117.8	5.76	0.930322	1.02418	0.931043	1.05406	0.968587	1.02237	1.02613	1.06642	1.10314	0.994348	1.02553	0.944714	0.952733	1.11857	0.936653	1.04053	0.997224	0.867135	1.00074	1.06937	0.984628	0.966657	0.984775	0.997515	0.944198	0.927843	1.00585	0.965288	1.00134	0.975296	1.01464	1.01586	0.940983	1.00748
Master Protein	E9PCX7	NAD(P) transhydrogenase, mitochondrial OS=Homo sapiens GN=NNT PE=1 SV=1	NNT	High	FALSE	57	1378	53	0	513.505	5420.33	44	955	99.7	7.02	1.08358	1.08795	1.00294	1.03486	0.995893	0.987393	1.03754	1.04741	0.99135	0.964298	1.02599	0.95136	0.972668	0.883977	0.969006	0.966686	0.952918	0.983386	1.03864	0.947943	0.998057	0.920782	1.06212	1.00851	1.00141	0.988544	1.01726	1.01606	0.984662	0.983093	0.916825	1.00249	1.03581	0.949905
Master Protein	P00558	Phosphoglycerate kinase 1 OS=Homo sapiens GN=PGK1 PE=1 SV=3	PGK1	High	FALSE	49	2449	44	0	513.072	9595.84	93	417	44.6	8.1	0.933616	1.08381	1.05247	1.11236	1.02283	1.00143	0.991492	1.13099	1.12257	1.03588	1.06395	0.969775	1.05223	1.14871	1.03641	1.02946	1.02271	0.892788	1.08859	1.05999	1.02569	0.93679	0.983518	1.0453	1.00659	0.974749	1.05287	1.09593	1.04949	1.05594	1.102	0.890248	0.943329	1.04517
Master Protein	P35609	Alpha-actinin-2 OS=Homo sapiens GN=ACTN2 PE=1 SV=1	ACTN2	High	FALSE	62	1315	1	0	511.904	4822.91	66	894	103.8	5.45	1.12734	0.998125	1.10288	0.991751	0.876031	1.05493	0.958187	1.06306	0.9281	0.839302	0.978876	0.911123	0.950226	1.24823	0.962488	1.17941	0.850758	0.98798	0.811142	0.982111	0.772252	0.92154	1.05386	1.07002	1.11427	0.706974	1.06728	0.900896	1.01765	0.980316	1.15215	0.948209	1.14355	1.0176
Master Protein	O75145	Liprin-alpha-3 OS=Homo sapiens GN=PPFIA3 PE=1 SV=3	PPFIA3	High	FALSE	93	804	85	0	510.712	2830.83	63	1194	133.4	5.68	0.968321	1.00148	0.953857	0.938551	0.942647	1.05043	0.899912	0.903809	0.921307	0.957862	0.926145	0.967544	0.910781	0.968243	1.00478	1.0019	0.945642	0.956367	0.95634	1.02128	0.949798	1.02533	0.951946	0.995617	0.964345	1.02124	1.00657	0.948625	0.996863	1.00392	0.981735	1.08678	1.07383	0.984787
Master Protein	Q15811	Intersectin-1 OS=Homo sapiens GN=ITSN1 PE=1 SV=3	ITSN1	High	FALSE	84	746	10	0	510.352	2625.84	44	1721	195.3	7.77	0.95616	0.920992	0.932712	0.963612	1.00467	0.936772	0.966751	0.898483	0.987989	0.994254	1.01107	0.980755	1.04095	0.935224	0.954213	0.971205	0.958877	0.989658	0.954143	0.957468	0.9981	1.00963	0.963141	1.00137	0.965467	1.02595	0.990588	0.968261	0.978146	1.00945	0.997176	1.07481	1.00407	1.01255
Master Protein	P04406	Glyceraldehyde-3-phosphate dehydrogenase OS=Homo sapiens GN=GAPDH PE=1 SV=3	GAPDH	High	FALSE	39	5745	39	0	509.748	22576	93	335	36	8.46	0.943098	0.963156	0.920084	1.01999	0.911222	0.947607	0.918213	1.01685	0.986693	0.941435	0.934823	0.890353	0.94625	1.01823	0.924396	0.978691	0.937657	0.828727	1.00168	1.01018	0.898522	0.889666	0.974125	1.02106	1.03148	0.922994	1.05843	1.01608	1.04769	0.937189	1.05193	0.806506	0.941788	1.0125
Master Protein	Q8WXG6	MAP kinase-activating death domain protein OS=Homo sapiens GN=MADD PE=1 SV=2	MADD	High	FALSE	74	659	12	0	509.391	2477.29	47	1647	183.2	6.04	1.00631	1.02412	1.00611	0.965676	1.02677	1.0279	0.898268	0.948864	0.968693	1.01664	0.988306	0.948132	0.941919	0.973599	1.02194	1.05305	0.96422	1.02065	0.971969	1.04415	0.973226	1.00905	0.954708	1.03617	0.994626	0.985972	1.04537	1.00005	0.945682	0.961587	0.960696	1.01764	1.0017	0.961292
Master Protein	O75592	E3 ubiquitin-protein ligase MYCBP2 OS=Homo sapiens GN=MYCBP2 PE=1 SV=3	MYCBP2	High	FALSE	106	465	106	0	504.302	1496.36	25	4640	509.8	7.03	0.988477	0.943592	0.983831	0.945597	0.914859	0.966953	0.98961	1.00633	0.986253	0.976387	0.970018	1.01944	0.992897	1.07188	1.02988	1.04138	1.00917	1.04518	0.9638	0.978137	0.980897	0.974849	1.01391	0.987863	1.0467	0.98401	0.975115	0.93517	0.97852	0.995221	0.985346	1.00888	0.977797	0.972359
Master Protein	P68366	Tubulin alpha-4A chain OS=Homo sapiens GN=TUBA4A PE=1 SV=1	TUBA4A	High	FALSE	45	6426	8	0	503.244	27794.6	70	448	49.9	5.06	1.02588	1.73881	1.98057	1.75362	1.72886	1.80817	1.97259	1.74613	1.70728	1.77441	1.64966	1.63151	1.86779	1.87873	1.87551	1.78076	1.62966	1.94047	2.108	2.04694	2.00996	1.9615	0.91776	0.972167	0.978034	0.913344	0.905607	1.48767	0.949661	1.56517	1.47354	0.964253	0.839803	0.938953
Master Protein	P63010-3	Isoform 3 of AP-2 complex subunit beta OS=Homo sapiens GN=AP2B1	AP2B1	High	FALSE	55	1227	1	0	503.152	4485.65	59	880	98.1	5.24																			0.978185	0.854276	0.969459	0.871728	0.986038										0.951571	1.02356
Master Protein	P00367	Glutamate dehydrogenase 1, mitochondrial OS=Homo sapiens GN=GLUD1 PE=1 SV=2	GLUD1	High	FALSE	57	2246	29	0	502.669	8395.29	68	558	61.4	7.8	1.02697	1.0045	1.06785	1.02249	0.994708	0.963903	0.99988	1.02685	1.02435	0.893046	1.01051	0.977284	0.996607	1.07989	0.932776	1.06616	0.981127	1.03865	1.01698	0.959032	0.954882	1.02213	1.04521	0.940929	0.995697	0.899305	1.0978	1.02255	0.936602	1.00704	0.927081	1.00315	0.985213	1.02988
Master Protein	P60880	Synaptosomal-associated protein 25 OS=Homo sapiens GN=SNAP25 PE=1 SV=1	SNAP25	High	FALSE	44	3075	12	0	502.128	11697.8	94	206	23.3	4.77	1.02089	0.931662	0.948064	0.908007	0.932792	0.920037	0.90822	0.878745	0.881616	0.951832	0.934857	0.888611	0.894017	0.867172	0.974015	0.914246	0.918652	1.00093	0.940358	0.942817	0.935503	0.913755	1.03768	1.00596	1.0157	1.05736	0.996612	0.947558	0.994432	0.929601	0.955375	1.10263	1.0288	0.957019
Master Protein	Q4V328-4	Isoform 4 of GRIP1-associated protein 1 OS=Homo sapiens GN=GRIPAP1	GRIPAP1	High	FALSE	71	722	0	0	501.422	2746.2	78	810	92.7	5.17
Master Protein	Q96PV0	Ras/Rap GTPase-activating protein SynGAP OS=Homo sapiens GN=SYNGAP1 PE=1 SV=4	SYNGAP1	High	FALSE	75	859	3	0	501.131	2926.04	59	1343	148.2	8.98	1.04788	1.00785	0.99053	0.943261	1.06446	1.07026	0.972286	0.896962	0.940539	0.964662	1.08198	1.02081	0.979805	1.02152	0.948211	1.10033	1.03364	1.03563	0.92582	0.989538	0.980703	1.04774	0.977552	0.988832	0.969171	0.933334	1.0466	1.00694	0.962468	1.02392	0.967487	0.956678	1.07104	0.981528
Master Protein	O00429-6	Isoform 6 of Dynamin-1-like protein OS=Homo sapiens GN=DNM1L	DNM1L	High	FALSE	63	1439	2	0	501.114	4786.79	71	749	83.3	7.08	0.931883	1.04942	0.981468	1.06775	1.06065	1.07501	0.976535	0.983322	0.998442	1.03065	1.06387	0.938555	0.980375	1.01783	0.978615	1.05153	0.959743	0.933072	0.944226	1.03891	0.966687	0.906583	0.952033	1.05223	0.969761	0.9215	1.05392	1.0328	0.997748	1.01337	0.998763	0.996518	1.03636	1.03265
Master Protein	P35609-2	Isoform 2 of Alpha-actinin-2 OS=Homo sapiens GN=ACTN2	ACTN2	High	FALSE	63	1321	1	0	500.962	4824.76	67	894	103.9	5.52	1.05804	1.02907	1.03482	1.04602	0.906769	1.07237	1.04762	1.14117	0.924805	0.928238	0.972477	0.932478	0.919641	1.06822	0.898603	1.10382	0.955109	0.932956	0.796557	0.963045	0.825323	0.883839	1.07815	1.01634	1.01838	0.683471	1.11087	0.931734	1.01181	0.988392	0.866692	0.843107	1.04757	0.961453
Master Protein	Q8N573	Oxidation resistance protein 1 OS=Homo sapiens GN=OXR1 PE=1 SV=2	OXR1	High	FALSE	63	1078	4	0	500.82	4225.11	77	874	97.9	5.47	0.969332	0.939592	0.979667	0.955967	1.13035	0.984008	0.895577	0.892269	0.949429	1.05174	1.03778	0.921038	0.992641	0.89689	0.929778	1.0211	0.917002	0.944353	0.845401	0.99786	0.945958	0.870481	0.978073	1.05048	0.968931	0.860296	1.04471	1.04836	1.04436	1.00092	1.05781	0.962419	1.05277	1.04213
Master Protein	P08670	Vimentin OS=Homo sapiens GN=VIM PE=1 SV=4	VIM	High	FALSE	68	1359	55	0	500.75	4947.42	88	466	53.6	5.12	1.04056	0.71584	0.854702	0.788608	1.13993	0.896934	0.840936	0.771784	0.872129	0.912162	0.809227	1.95331	1.01168	0.825957	0.820064	0.826879	1.17691	1.07809	0.918369	0.736069	1.04442	1.1081	0.867254	0.884147	0.995757	1.03525	0.792448	0.813946	0.922312	1.21241	1.08756	1.26557	0.840277	1.07032
Master Protein	P35612	Beta-adducin OS=Homo sapiens GN=ADD2 PE=1 SV=3	ADD2	High	FALSE	63	1034	44	0	499.044	3811.88	68	726	80.8	5.92	0.953196	0.990307	1.06689	1.03784	1.2697	1.08483	1.00267	0.907288	0.967029	1.16981	1.15939	0.992655	1.07777	0.905797	0.931264	1.18051	0.978707	1.09439	0.868824	1.17589	1.04608	1.01208	0.92298	1.01094	0.901507	0.914104	1.02117	1.02317	0.973443	1.01025	1.11454	0.907124	1.07246	1.04052
Master Protein	P12111	Collagen alpha-3(VI) chain OS=Homo sapiens GN=COL6A3 PE=1 SV=5	COL6A3	High	FALSE	95	470	84	0	498.527	1618.39	33	3177	343.5	6.68	0.778152	0.626405	0.597524	0.692575	0.742696	0.85152	0.787426	0.684437	0.598441	0.780277	0.786404	3.37337	0.95285	0.702773	0.728538	0.846978	2.05941	0.858579	1.18864	0.635005	0.863114	0.901315	0.706571	0.764608	1.02768	0.932128	0.653333	0.614481	0.681646	1.1516	0.916472	0.980159	0.688366	0.704372
Master Protein	P78371	T-complex protein 1 subunit beta OS=Homo sapiens GN=CCT2 PE=1 SV=4	CCT2	High	FALSE	45	1708	45	0	498.344	6465.9	80	535	57.5	6.46	1.02068	0.975107	0.960794	0.950652	0.916609	0.994018	0.978965	0.982901	0.93781	0.949649	0.950995	0.967335	0.964008	1.02217	1.00526	0.999737	0.956151	0.952871	0.980647	0.999129	0.957487	1.01784	1.03033	1.02952	1.03669	1.02266	1.03021	0.98737	1.03615	0.984326	0.96961	0.849246	1.03356	1.00056
Master Protein	O00429-8	Isoform 8 of Dynamin-1-like protein OS=Homo sapiens GN=DNM1L	DNM1L	High	FALSE	63	1459	2	0	498.316	4866.25	72	738	82	6.96	0.846083	0.793558	0.800695	0.895864	1.15776	0.974012	0.77979	0.682555	0.812393	0.952336	0.824786	0.835081	1.04935	0.769094	0.889241	0.991626	0.877823	1.08551	0.737793	0.919737	0.944199	0.91453	0.923666	0.925146	0.857796	1.08126	0.880839	0.870162	0.954242	0.918041	1.04415	1.06648	1.03507	1.02014
Master Protein	G8JL96	Receptor-type tyrosine-protein phosphatase S OS=Homo sapiens GN=PTPRS PE=4 SV=2	PTPRS	High	FALSE	57	697	2	0	498.241	2552.51	51	1501	168.3	6.65	1.08602	0.959678	0.987193	0.945094	0.912828	0.977277	1.02999	1.09192	1.00416	0.878342	0.921848	0.919545	0.958733	0.980167	0.914323	1.0731	0.914209	0.961305	0.941347	1.00328	0.92788	0.951753	1.01853	1.015	1.02809	0.834249	1.11129	0.913037	0.980725	0.976738	0.95016	0.977938	1.11697	0.937117
Master Protein	P30622-1	Isoform 2 of CAP-Gly domain-containing linker protein 1 OS=Homo sapiens GN=CLIP1	CLIP1	High	FALSE	97	502	1	0	495.045	1775.09	56	1427	160.9	5.39	1.06101	1.08051	0.933333	1.03743	1.19649	0.946784	1.08467	0.929609	0.989909	1.0192	1.01181	0.923456	1.03397	1.00593	0.921588	0.977681	0.96504	0.887814	0.909666	1.02732	0.988581	0.948206	1.04466	1.05556	1.09883	0.982651	1.11752	1.05809	1.01144	1.0316	1.02785	1.06557	1.04874	0.97084
Master Protein	P30622	CAP-Gly domain-containing linker protein 1 OS=Homo sapiens GN=CLIP1 PE=1 SV=2	CLIP1	High	FALSE	97	496	1	0	493.672	1755.64	56	1438	162.1	5.36	1.01217	0.931726	0.943018	0.967634	1.04229	0.935416	0.990529	0.885759	0.975435	0.989324	0.953072	0.946443	1.00273	0.983884	0.944399	0.977067	0.955946	1.00789	0.917315	1.01849	0.950365	0.972277	0.997965	0.998251	1.0209	0.977977	1.02256	0.970761	0.987382	0.997526	1.00487	1.04027	1.00403	1.0032
Master Protein	Q96PV0-4	Isoform 4 of Ras/Rap GTPase-activating protein SynGAP OS=Homo sapiens GN=SYNGAP1	SYNGAP1	High	FALSE	73	843	1	0	491.451	2878.17	60	1299	143.5	9.01													0.654153	0.870607	0.709265	1.01997	0.899361	0.803514												0.655751	0.783546	0.648562
Master Protein	H0Y2S9	Myosin phosphatase Rho-interacting protein (Fragment) OS=Homo sapiens GN=MPRIP PE=1 SV=3	MPRIP	High	FALSE	87	527	55	0	491.427	1942.86	52	1794	203.4	5.22	1.01059	1.0183	0.96152	0.916353	0.991885	1.02753	0.875918	0.893376	0.887378	0.987721	0.97735	0.953289	0.840618	0.94154	0.986062	0.973869	0.940516	0.97213	0.915143	0.99658	0.927231	0.933038	0.958319	1.02886	1.00583	1.07159	1.02676	0.9782	0.958993	0.98365	0.931295	1.04778	1.06832	0.968098
Master Protein	Q9H4G0-2	Isoform 2 of Band 4.1-like protein 1 OS=Homo sapiens GN=EPB41L1	EPB41L1	High	FALSE	68	1371	1	0	490.3	5081.7	76	779	87.6	5.92	0.940344	0.726048	0.768522	1.01828	1.2378	0.811821	0.770501	0.785841	0.757817	1.11593	0.889086	1.01268	0.889415	1.05951	1.3993	1.03213	0.81528	1.3472	0.727009	0.701118	1.18931	1.19076	0.684548	0.819931	0.824742	1.12467	0.962537	0.980826	0.996755	1.236	1.28563	1.68451	0.637945	1.21914
Master Protein	Q9Y4L1	Hypoxia up-regulated protein 1 OS=Homo sapiens GN=HYOU1 PE=1 SV=1	HYOU1	High	FALSE	60	729	60	0	488.809	2633.1	64	999	111.3	5.22	0.994011	1.00875	0.98316	0.969208	0.954542	0.952432	0.975752	1.00412	0.917479	0.911137	0.933969	0.914624	0.941526	1.01832	0.970501	0.917087	0.926704	0.870182	0.950904	0.967601	0.89588	0.950218	1.05114	1.06961	1.09935	0.93507	1.10175	0.956793	1.04435	0.947274	0.876885	1.04751	1.08564	0.956601
Master Protein	H7BYX6	Neural cell adhesion molecule 1 OS=Homo sapiens GN=NCAM1 PE=4 SV=2	NCAM1	High	FALSE	51	3198	5	0	488.79	12330	59	725	80.2	4.88	1.10188	0.890782	0.947679	0.860494	0.95395	0.923969	0.926572	0.985288	0.908442	0.796409	0.828344	0.922856	0.943307	0.984966	0.905021	1.02746	1.03548	0.8815	0.820987	0.97372	0.844917	1.00908	1.15648	1.00963	1.11556	0.827804	1.05655	0.826246	0.915925	0.894452	1.0172	0.935541	1.08645	0.940132
Master Protein	P46939-2	Isoform 2 of Utrophin OS=Homo sapiens GN=UTRN	UTRN	High	FALSE	103	413	101	0	487.826	1387	33	3438	394.7	5.38	1.01777	0.87736	0.906897	0.988272	0.948115	0.935931	0.958479	0.906252	0.986035	0.945031	0.909619	1.19218	0.954911	0.89037	0.929607	0.918188	1.08071	0.98943	0.967404	0.861677	0.964906	0.997426	0.95701	0.903662	0.975623	0.982472	0.932884	0.896189	1.00788	0.974914	0.93756	1.1294	0.924224	1.01658
Master Protein	Q01813	ATP-dependent 6-phosphofructokinase, platelet type OS=Homo sapiens GN=PFKP PE=1 SV=2	PFKP	High	FALSE	51	1285	45	0	487.164	4730.12	59	784	85.5	7.55	1.03112	1.01895	1.07113	0.995881	0.898696	1.04176	1.01661	0.998524	0.993639	0.984666	0.957802	1.02119	1.04531	1.05986	1.04474	0.978496	0.987284	1.00787	1.06471	0.968007	0.942835	1.04449	1.1053	0.973852	1.07062	0.963489	1.03828	1.01173	1.02242	1.06626	1.06157	1.0369	0.905674	0.998179
Master Protein	P01024	Complement C3 OS=Homo sapiens GN=C3 PE=1 SV=2	C3	High	FALSE	79	626	79	0	487.09	2373.2	56	1663	187	6.4	0.842286	1.06652	0.864842	0.932178	1.18466	0.981939	1.181	1.29398	0.933261	0.860776	0.936251	0.95739	0.939252	0.951409	1.3087	1.08456	1.21257	0.685636	0.889083	0.895213	1.13164	0.860451	0.953888	1.35955	0.924074	0.869748	0.885963	0.919875	1.36083	0.994794	0.912111	0.903009	1.5087	1.23006
Master Protein	F8VWT9	Probable E3 ubiquitin-protein ligase HECTD4 OS=Homo sapiens GN=HECTD4 PE=1 SV=2	HECTD4	High	FALSE	96	413	76	0	485.364	1416.77	27	4284	469.7	6.15	0.980782	0.973792	0.976503	0.993366	0.913111	1.02374	1.06338	1.0885	1.07266	1.06843	1.0323	1.03317	0.964513	1.04828	1.02991	1.04311	0.993369	0.979318	0.993371	1.02816	0.969908	1.02964	0.979463	0.994115	0.982585	1.00227	0.995913	1.02317	0.962995	1.02614	0.963334	1.03814	1.02446	0.970464
Master Protein	Q8N573-5	Isoform 5 of Oxidation resistance protein 1 OS=Homo sapiens GN=OXR1	OXR1	High	FALSE	60	1042	1	0	485.08	4068.18	77	846	94.6	5.35	0.858894	0.947674	0.803818	0.811596	0.813089	0.990729	0.719121	0.736047	0.792464	0.992948	0.818255	0.808584	0.924623	0.778098	0.881838	0.901356	0.933756	0.952697	0.93627	0.95563	0.953956	0.961804	1.0023	0.855437	1.03897	1.00739	1.11807	0.873262	1.01894	0.879819	0.885107	0.990578	1.12495	0.990163
Master Protein	A0A075B793	GRIP1-associated protein 1 OS=Homo sapiens GN=GRIPAP1 PE=1 SV=2	GRIPAP1	High	FALSE	71	690	1	0	483.355	2617.65	78	810	92.7	5.17	0.962074	0.825678	0.804454	0.831246	0.848991	0.896312							0.93149	1.11018	1.17628	1.13582	0.929888	1.13502	1.07709	1.02741	1.07409	1.02484	0.910921	0.972164	0.995825	0.977035				1.04087	0.999199	1.00761	1.16745	1.18373
Master Protein	Q93050	V-type proton ATPase 116 kDa subunit a isoform 1 OS=Homo sapiens GN=ATP6V0A1 PE=2 SV=3	ATP6V0A1	High	FALSE	49	2152	0	0	482.458	7868.19	45	837	96.4	6.43	1.02771	1.03562	1.05993	1.00567	0.952729	1.05177	0.981758	1.09511	0.991072	0.931213	0.99676	0.998205	0.944726	1.03135	0.99358	1.08204	0.991235	1.00346	1.00412	1.01745	0.968347	1.03997	1.0294	1.0155	1.02282	0.924168	1.02637	0.976694	0.962561	1.00114	0.957815	0.991833	1.03415	0.946247
Master Protein	O15083	ERC protein 2 OS=Homo sapiens GN=ERC2 PE=1 SV=3	ERC2	High	FALSE	85	724	23	0	482.173	2617.04	61	957	110.5	6.99	1.08048	1.00725	1.03277	0.968221	0.983784	1.08663	0.956769	1.05972	0.97297	0.907565	1.04028	0.964652	0.886919	0.972831	0.894445	1.07559	0.979377	0.905259	0.901496	0.989626	0.918159	0.926597	1.02896	1.0508	0.980099	0.911996	1.08654	0.978895	0.937657	1.00047	0.885354	0.959392	1.1291	0.950315
Master Protein	Q14315	Filamin-C OS=Homo sapiens GN=FLNC PE=1 SV=3	FLNC	High	FALSE	86	389	72	0	480.629	1376.05	37	2725	290.8	5.97	1.08897	0.937659	0.931533	0.921373	1.15803	0.942496	0.856975	0.824662	0.897556	0.938888	1.02071	1.36651	1.01322	0.901626	0.902779	0.830283	1.17477	0.936405	1.0163	0.889285	1.02544	1.02358	0.951118	0.939534	0.972877	1.06238	0.870644	0.929515	0.943444	1.00204	0.944604	1.13847	0.909972	0.959118
Master Protein	Q9UDT6	CAP-Gly domain-containing linker protein 2 OS=Homo sapiens GN=CLIP2 PE=1 SV=1	CLIP2	High	FALSE	83	753	4	0	480.492	2833.88	57	1046	115.8	6.73	1.00635	0.937579	0.982823	0.959658	0.982066	0.930547	0.955767	0.897635	0.973501	0.962911	0.944004	0.930792	0.980351	0.960926	0.930001	0.944974	0.980343	0.929192	0.944558	0.955798	0.949912	0.912441	1.02304	0.992534	1.02794	0.996399	1.01507	0.956177	1.02402	0.956231	0.980695	0.967844	1.02236	0.98251
Master Protein	Q12756-2	Isoform 2 of Kinesin-like protein KIF1A OS=Homo sapiens GN=KIF1A	KIF1A	High	FALSE	77	555	48	0	479.876	1948.92	43	1799	202.8	5.54	0.949941	0.979431	0.92094	0.964876	0.972969	0.975086	0.950788	0.941194	0.972439	0.968202	0.971683	0.947169	0.925998	0.990957	0.988759	0.955054	0.939847	0.915564	0.938071	1.00496	0.893834	0.95971	0.998539	1.01906	1.02452	0.971338	1.03647	0.986662	1.01483	0.985124	0.990135	1.05142	1.03649	0.99935
Master Protein	Q5THJ4	Vacuolar protein sorting-associated protein 13D OS=Homo sapiens GN=VPS13D PE=1 SV=2	VPS13D	High	FALSE	99	380	98	0	478.709	1271.98	28	4388	491.6	6.58	0.97113	0.914162	0.894403	0.908795	0.929315	0.920317	0.943428	0.984515	0.975761	0.922996	0.945288	0.962568	0.937192	0.977733	0.9592	0.99209	0.98554	0.975368	0.969518	0.927995	0.942157	0.986142	1.01882	0.962019	0.978976	1.02179	0.975435	0.964815	0.985709	0.978443	0.951024	1.04785	1.03554	0.982362
Master Protein	O94973	AP-2 complex subunit alpha-2 OS=Homo sapiens GN=AP2A2 PE=1 SV=2	AP2A2	High	FALSE	54	1212	1	0	478.013	4324.19	56	939	103.9	6.96	1.01859	1.08129	1.08406	1.08039	1.01723	1.12535	1.05252	1.09216	1.06302	1.00682	1.08623	1.03448	1.1143	1.10561	1.04015	1.10721	1.06285	1.04936	1.0862	1.09601	1.07416	1.1192	0.974002	1.02883	0.989787	0.914547	1.053	1.04044	0.971524	1.07609	1.02086	1.0027	1.00868	0.96855
Master Protein	O94973-2	Isoform 2 of AP-2 complex subunit alpha-2 OS=Homo sapiens GN=AP2A2	AP2A2	High	FALSE	54	1215	1	0	478.013	4334.51	56	940	104	6.86	1.03941	3.07516	3.01467	2.87672	2.50367	3.29881	1.73064	1.84422	1.66717	1.6034	1.75129	1.67902	1.24752	1.30106	1.1898	1.30747	1.27509	1.33825	1.39602	1.29719	1.36205	1.44852	1.00412	1.022	1.19248	1.05866	0.861524	1.43729	1.02308	1.16768	1.05226	1.06541	0.987989	1.17433
Master Protein	Q92823-5	Isoform 5 of Neuronal cell adhesion molecule OS=Homo sapiens GN=NRCAM	NRCAM	High	FALSE	55	1292	3	0	477.875	4928.97	46	1308	144.3	5.67	1.08009	1.10063	1.08431	1.16343	1.06816	1.164	1.08997	1.1356	1.07768	1.05561	0.983287	1.04414	1.01375	1.14881	1.05227	1.1035	1.00758	1.02953	1.03767	1.09276	1.01175	1.05735	0.994626	1.02401	1.00664	0.884495	1.06898	1.06585	0.987391	1.05478	0.972098	0.960773	1.01277	1.00373
Master Protein	Q9UIW2	Plexin-A1 OS=Homo sapiens GN=PLXNA1 PE=1 SV=3	PLXNA1	High	FALSE	67	629	49	0	477.225	2285.07	42	1896	210.9	6.92	1.02552	1.06066	1.03974	1.04592	1.03225	1.09036	1.02381	1.02631	1.03868	0.952949	0.983527	0.965118	0.968739	0.998173	0.935297	1.06523	1.00437	0.947336	0.962535	1.03104	0.988587	0.962147	1.0398	1.00046	1.00226	0.825074	1.01114	0.945258	0.980756	1.00706	1.00766	0.982621	1.0264	0.970183
Master Protein	E9PDF2	2-oxoglutarate dehydrogenase, mitochondrial OS=Homo sapiens GN=OGDH PE=1 SV=1	OGDH	High	FALSE	55	964	1	0	476.53	3657.51	56	1034	117.2	7.08	1.17879	2.39085	2.06653	2.15177	2.01663	2.18919	1.84783	2.07609	1.80435	1.63043	1.86957	1.96739	2.79481	2.49922	2.90961	2.48831	2.34026	3.11844	4.2599	3.99366	3.57369	3.64501	0.475436	1.13721	1.1185	1.13721	1.3913	2.17391	1.32609	2.24416	1.78545	0.792727	0.470681	0.822504
Master Protein	E9PCR7	2-oxoglutarate dehydrogenase, mitochondrial OS=Homo sapiens GN=OGDH PE=1 SV=1	OGDH	High	FALSE	56	1008	1	0	476.475	3911.67	56	1038	117.6	6.92	1.00242	1.04394	1.00925	1.02647	0.985722	0.964225	1.01066	1.05932	1.00326	1.01231	1.01223	1.00295	1.0661	1.03333	1.0848	1.00227	1.0656	1.15758	1.13749	1.05783	1.11369	1.02673	1.04045	1.00628	1.00196	1.05365	0.968808	1.0147	0.99029	1.01992	0.992581	1.01486	0.983784	0.948316
Master Protein	P24043	Laminin subunit alpha-2 OS=Homo sapiens GN=LAMA2 PE=1 SV=4	LAMA2	High	FALSE	90	464	2	0	474.943	1560.69	31	3122	343.7	6.4	0.994418	0.93242	0.904493	0.974894	0.928007	0.953009	1.01184	1.0032	0.963959	0.954069	0.990381	1.03092	0.977675	0.889088	1.05415	0.954855	1.05064	1.0868	1.11294	1.00106	1.04143	1.05281	0.985488	0.993728	1.04944	0.994287	0.966806	1.00393	0.960989	0.937992	0.994302	1.05072	0.925562	0.980969
Master Protein	Q9NQC3	Reticulon-4 OS=Homo sapiens GN=RTN4 PE=1 SV=2	RTN4	High	FALSE	57	1513	57	0	474.377	5818.23	58	1192	129.9	4.5	1.00223	0.948062	0.959047	0.962344	1.14682	0.997538	0.978856	0.866326	0.900679	1.00854	0.998017	0.897072	0.913473	0.845145	0.952368	0.94637	0.889953	1.01172	0.87988	0.948416	0.910903	0.931732	1.00329	1.00824	0.946616	1.04813	1.01057	0.908149	0.998623	0.989516	1.05205	1.3004	1.03372	0.993385
Master Protein	Q92598	Heat shock protein 105 kDa OS=Homo sapiens GN=HSPH1 PE=1 SV=1	HSPH1	High	FALSE	58	990	52	0	472.452	3654.78	64	858	96.8	5.39	0.998117	1.08279	1.01332	1.15905	1.07959	1.13286	1.10819	1.12316	1.17735	1.12375	1.08649	0.940142	1.06462	1.07595	1.06254	1.11338	0.980265	0.96761	1.10934	1.28284	1.10657	1.0486	0.962112	1.02206	0.997957	0.841453	1.04374	1.06535	1.00799	1.02903	1.05111	0.859342	0.995237	1.01715
Master Protein	Q02218	2-oxoglutarate dehydrogenase, mitochondrial OS=Homo sapiens GN=OGDH PE=1 SV=3	OGDH	High	FALSE	55	1013	1	0	470.69	3952.19	56	1023	115.9	6.86	1.04769	1.05091	1.02642	0.958756	0.924279	0.997906	0.993896	1.01307	0.95564	0.965268	1.06181	0.963549	0.960534	1.0343	0.951795	0.977072	0.98177	1.08579	0.983158	0.865738	0.977028	0.950485	1.02125	0.957145	0.951667	1.0899	0.995358	1.08124	1.0729	0.931404	0.897294	1.14039	1.01256	0.898768
Master Protein	P11021	78 kDa glucose-regulated protein OS=Homo sapiens GN=HSPA5 PE=1 SV=2	HSPA5	High	FALSE	55	1804	52	0	470.38	7091.15	64	654	72.3	5.16	1.0079	0.922512	0.922881	0.920239	0.956202	0.899021	0.988818	0.981916	0.928468	0.894135	0.911163	0.936607	0.892121	0.916598	0.973301	0.917392	0.973989	0.917322	0.95305	0.972133	0.9467	0.926229	1.06599	1.02338	1.06785	0.990527	1.06594	0.954448	0.997263	0.905688	0.936031	1.00797	1.0318	0.961192
Master Protein	Q13085-4	Isoform 4 of Acetyl-CoA carboxylase 1 OS=Homo sapiens GN=ACACA	ACACA	High	FALSE	79	521	72	0	469.544	1907.5	36	2383	269.8	6.52	0.979621	0.957975	0.951924	0.999538	0.899111	0.963895	0.965978	0.967718	0.971091	0.915719	0.948162	0.958685	0.963868	0.949222	0.956938	0.910713	0.946914	0.954485	0.984269	0.976553	0.938841	0.951668	1.1157	1.02214	0.979022	0.982436	0.991415	0.924541	1.01388	0.923729	0.941108	1.02785	1.03403	0.94679
Master Protein	Q13332-5	Isoform PTPS-F4-7 of Receptor-type tyrosine-protein phosphatase S OS=Homo sapiens GN=PTPRS	PTPRS	High	FALSE	55	657	0	0	469.111	2363.37	48	1530	171.7	6.4
Master Protein	Q96PV0-2	Isoform 2 of Ras/Rap GTPase-activating protein SynGAP OS=Homo sapiens GN=SYNGAP1	SYNGAP1	High	FALSE	69	787	1	0	468.925	2699.28	60	1285	141.2	9.03	0.994129	0.877769	0.927942	0.912463	0.910595	0.933547	0.743793	0.719464	0.723436	1.00546	0.914598	0.916087	0.928097	1.06416	1.01715	1.10564	1.03872	1.0896	0.857754	1.05882	0.818182	1.0123	0.987701	1.03736	1.02482	1.10515	1.09186	0.991559	1.07001	1.10343	1.11947	0.991704	0.985027	0.987701
Master Protein	B2RTR1	CLASP2 protein OS=Homo sapiens GN=CLASP2 PE=1 SV=1	CLASP2	High	FALSE	67	586	2	0	467.561	2022.4	48	1515	165.8	8.31	0.97799	0.968803	1.0057	1.04854	1.12499	1.05669	0.93356	0.919449	0.983623	0.990614	0.975199	0.927352	1.02004	0.939426	0.963873	1.01082	0.966715	1.00475	0.913158	0.960838	0.967549	0.934922	0.982661	0.970077	0.928564	1.00909	0.986366	0.986372	0.977436	1.0021	0.999128	1.09842	0.97114	0.979169
Master Protein	P42858	Huntingtin OS=Homo sapiens GN=HTT PE=1 SV=2	HTT	High	FALSE	80	490	80	0	467.08	1686.69	28	3142	347.4	6.2	0.960565	1.02695	1.07507	1.08235	0.954713	1.04881	1.03967	1.06839	1.1045	1.01399	1.08337	1.06324	1.0573	1.1142	1.08363	1.06366	1.06535	1.0573	1.11755	1.08158	1.07616	1.11158	0.974227	0.986508	0.943362	1.00145	0.982516	1.05102	1.00345	1.06881	1.01139	1.03561	0.962182	0.978898
Master Protein	A0A087WYF1	Laminin subunit alpha-2 OS=Homo sapiens GN=LAMA2 PE=4 SV=1	LAMA2	High	FALSE	89	456	1	0	467.046	1528.64	31	3118	343.2	6.37	0.978998	1.04039	1.10878	1.22294	1.22025	1.11255	1.26473	1.33071	1.23331	1.24116	1.07934	1.10762	1.22727	1.32698	1.31232	1.24194	1.08504	1.17302						0.998923	0.870759	0.829295	1.29222	1.2011	1.05342	1.12757	1.33871	0.824047
Master Protein	E7ERI8	CLIP-associating protein 2 OS=Homo sapiens GN=CLASP2 PE=1 SV=1	CLASP2	High	FALSE	66	587	0	0	466.701	2034.96	48	1513	165.5	8.25	1.08318	0.845582	0.896979	0.868575	0.835212	0.93936	0.826867	0.91007	0.857143	0.860507	0.967033	0.843687	1.13122	1.13209	1.36165	1.42653	1.17923	1.06255	0.843272	0.902105	0.872608	0.824617	1.12899	1.04463	1.08161	0.979711	1.07603	1.05921	1.08746	1.16497	1.20658	0.951702	1.1073	1.01818
Master Protein	Q9Y5S2	Serine/threonine-protein kinase MRCK beta OS=Homo sapiens GN=CDC42BPB PE=1 SV=2	CDC42BPB	High	FALSE	91	591	44	0	464.071	2108.53	47	1711	194.2	6.37	1.01426	1.09794	1.0772	1.03407	1.03665	1.09978	1.06622	1.05486	1.09304	1.05301	1.05121	1.05914	1.01981	1.07939	1.05377	1.07093	1.02809	1.03853	1.06683	1.09374	1.04036	1.14494	0.991386	0.992139	1.04068	0.963385	1.00818	0.997027	0.991688	1.04058	1.0212	1.02329	1.04743	0.985897
Master Protein	O95202	LETM1 and EF-hand domain-containing protein 1, mitochondrial OS=Homo sapiens GN=LETM1 PE=1 SV=1	LETM1	High	FALSE	57	875	57	0	462.706	3391.33	62	739	83.3	6.7	1.02597	1.05382	0.995104	0.976332	1.00901	0.985196	0.98292	1.02993	0.966022	0.951547	1.00012	0.953436	0.987253	0.972761	0.982539	1.02983	0.984905	1.00835	1.02494	1.01056	1.01588	0.991903	1.04406	1.02933	1.04195	0.985488	1.02809	0.997909	0.962106	0.984253	0.97373	0.959777	1.0382	0.996726
Master Protein	B7ZCA0	Ras/Rap GTPase-activating protein SynGAP (Fragment) OS=Homo sapiens GN=SYNGAP1 PE=4 SV=2	SYNGAP1	High	FALSE	70	792	2	0	461.922	2734.48	58	1279	141.2	8.94	0.994183	0.794959	0.888997	0.765875	0.779932	1.17353	1.02857	0.838095	1.01984	1.00952	1.15635	1.1	0.702432	0.980687	0.796137	0.922747	0.923462	0.888412	0.70962	0.904237	0.794351	0.880406	0.963372	0.974794	0.978672	1.01551	1.15397	1.14286	1.16905	0.874106	0.805436	0.912017	0.947043	1.10106
Master Protein	Q8WXG6-4	Isoform 4 of MAP kinase-activating death domain protein OS=Homo sapiens GN=MADD	MADD	High	FALSE	65	609	3	0	461.497	2329.23	44	1565	173.3	6.13	1.2284	1.11249	1.04643	0.87037	1.36982	1.01465	0.867831	0.886159	0.874941	1.06928	1.07213	0.89161	0.946926	0.98297	1.04111	1.03488	0.929964	1.09247	0.812669	0.95058	0.908414	0.919052	0.924662	1.1417	1.06025	1.10687	1.15911	1.03484	0.859456	0.93906	1.06251	1.06067	0.899613	0.915377
Master Protein	P55809	Succinyl-CoA:3-ketoacid coenzyme A transferase 1, mitochondrial OS=Homo sapiens GN=OXCT1 PE=1 SV=1	OXCT1	High	FALSE	45	2241	45	0	461.168	7634.85	70	520	56.1	7.46	1.03522	1.07385	1.04037	0.978395	1.08923	1.02125	0.980824	1.03525	0.95111	0.917297	1.0457	0.90363	0.948609	1.02292	0.953062	1.04068	1.00645	1.01263	0.980333	1.0364	1.01039	1.05374	0.929208	1.05677	1.04572	0.944398	1.06698	0.984925	0.994569	1.03668	0.956076	0.969347	1.01496	0.95518
Master Protein	Q9ULD0	2-oxoglutarate dehydrogenase-like, mitochondrial OS=Homo sapiens GN=OGDHL PE=1 SV=3	OGDHL	High	FALSE	55	1003	46	0	460.946	3451.46	61	1010	114.4	6.65	0.972593	0.98034	0.960996	0.991518	1.00417	0.926227	0.941335	0.959292	0.942034	0.960381	0.929022	0.946237	1.00896	0.936325	1.01236	0.891471	0.960347	1.1197	1.06242	0.970972	1.09741	0.95244	1.07408	0.96729	0.986236	1.08741	0.960439	0.94159	0.985434	0.956271	0.982071	1.06592	0.982053	0.94504
Master Protein	P78352-2	Isoform 2 of Disks large homolog 4 OS=Homo sapiens GN=DLG4	DLG4	High	FALSE	58	1149	49	0	460.859	4565.63	61	767	85.4	5.87	1.03348	0.988392	0.958193	0.965804	0.967534	1.02813	0.966481	1.02703	0.999751	0.933115	1.04025	0.990288	0.889452	0.957784	0.900931	0.990657	0.993544	0.935233	0.924399	0.930224	0.948949	0.927627	1.01778	0.997221	0.983822	0.968829	1.0379	0.992145	0.965638	0.969829	0.901222	0.999386	1.07634	0.972345
Master Protein	F5H5D3	Tubulin alpha-1C chain OS=Homo sapiens GN=TUBA1C PE=1 SV=1	TUBA1C	High	FALSE	44	5414	5	0	460.497	21943.5	59	519	57.7	5.07	1.02609	1.02976	1.07675	1.1218	1.00428	1.05351	0.990037	1.04439	1.04406	1.01528	0.902137	1.02059	1.32021	1.35254	1.24484	1.34966	1.15458	1.36166	1.80585	1.77087	1.89175	1.72019	0.92022	0.998165	0.987565	0.904699	0.927045	1.08901	1.02491	1.277	1.20019	0.862698	0.923921	1.06012
Master Protein	Q9UDT6-2	Isoform 2 of CAP-Gly domain-containing linker protein 2 OS=Homo sapiens GN=CLIP2	CLIP2	High	FALSE	80	696	1	0	458.741	2614.02	56	1011	111.7	6.83	1.00299	0.83458	0.794496	1.04637	1.32815	0.792402	0.983279	0.7411	1.03452	0.940129	0.852211	1.11165							0.824417	0.824417	1.02011	0.946903	1.02051	0.889022	0.847143	1.06282	0.846278	0.83657	0.977346				0.980692	1.08105
Master Protein	P10636	Microtubule-associated protein tau OS=Homo sapiens GN=MAPT PE=1 SV=5	MAPT	High	FALSE	59	1494	7	0	457.501	5344.65	61	758	78.9	6.71	0.94163	0.970426	0.944285	1.02251	1.39445	1.08764	0.939464	0.802802	0.953703	1.10321	1.15102	0.938772	1.1018	0.914164	0.810076	1.21661	0.894458	1.00435	0.76803	1.07687	0.956649	0.924015	0.874963	1.07332	0.948712	0.801701	1.09658	1.00544	0.935939	0.999991	1.1484	0.794709	1.04646	1.0195
Master Protein	Q14789-2	Isoform 2 of Golgin subfamily B member 1 OS=Homo sapiens GN=GOLGB1	GOLGB1	High	FALSE	105	353	104	0	457.224	1175.73	36	3269	376.9	5	0.977146	0.895116	0.884921	0.923155	0.950246	0.910048	0.914347	0.856703	0.930385	0.944612	0.927703	0.982541	0.952884	0.927379	0.951834	0.949376	0.973789	0.995517	0.93331	0.94822	0.959264	0.953335	0.993997	1.00273	1.01249	1.04653	0.990531	0.976454	1.01139	0.988597	0.933523	1.08395	1.07651	0.987412
Master Protein	P21281	V-type proton ATPase subunit B, brain isoform OS=Homo sapiens GN=ATP6V1B2 PE=1 SV=3	ATP6V1B2	High	FALSE	44	2624	44	0	456.888	9282.66	80	511	56.5	5.81	0.994228	0.991139	0.994094	0.978304	1.00215	0.996478	0.977329	0.978409	0.970964	0.961515	0.946256	0.946394	0.959368	0.978018	0.961427	1.00133	1.00087	0.977284	0.94584	0.964553	0.961171	1.02227	1.02964	1.00668	1.03924	0.952906	0.989883	0.984064	0.960874	0.990884	1.03302	1.00164	0.987054	0.954805
Master Protein	Q9Y4E6	WD repeat-containing protein 7 OS=Homo sapiens GN=WDR7 PE=1 SV=2	WDR7	High	FALSE	59	739	59	0	456.297	2744.58	46	1490	163.7	6.92	1.02224	1.08683	1.06982	1.08922	1.05583	1.11774	1.06578	1.07567	1.07033	1.02892	1.04695	1.01383	1.03897	1.05036	1.06212	1.09406	1.05513	1.05099	1.11786	1.12183	1.09826	1.12601	1.02318	1.01882	1.03492	0.943682	1.0068	1.03621	0.945084	1.04482	0.988739	0.982649	1.00842	0.949084
Master Protein	Q9Y2A7-2	Isoform 2 of Nck-associated protein 1 OS=Homo sapiens GN=NCKAP1	NCKAP1	High	FALSE	54	1101	53	0	456.223	3514.41	42	1134	129.4	6.68	1.03906	1.02848	1.04524	1.03976	0.952415	1.07972	0.98208	1.07385	1.01305	0.938304	1.02889	0.953409	0.932311	1.00866	0.906468	1.0112	0.983691	0.909218	0.916765	0.943703	0.918364	0.966661	0.987883	1.01141	0.99928	0.895064	1.07343	1.00211	0.980418	0.977765	0.936502	1.01491	1.02752	0.990844
Master Protein	O95757	Heat shock 70 kDa protein 4L OS=Homo sapiens GN=HSPA4L PE=1 SV=3	HSPA4L	High	FALSE	62	874	57	0	455.987	3065.52	76	839	94.5	5.88	0.967383	0.950122	1.05352	1.05467	0.98278	1.051	1.08739	1.06709	1.01136	1.08067	1.07083	0.980052	1.10179	1.01873	1.10395	0.974165	1.06564	0.955281	1.12338	1.03512	1.08308	0.994702	1.00379	1.00289	0.97833	1.05953	1.00408	1.05315	1.02126	1.02724	1.05922	1.01484	0.953878	1.04346
Master Protein	O75122	CLIP-associating protein 2 OS=Homo sapiens GN=CLASP2 PE=1 SV=2	CLASP2	High	FALSE	66	575	4	0	455.94	1978.01	56	1294	141	8.47	0.828513	1.04262	1.01776	1.00254	1.23592	1.04211							0.96021	0.821819	0.907739	0.950809	0.934193	1.09685	0.781904	0.843343	1.03279	1.12722	0.986171	0.772704	0.794521	0.925926				1.09095	1.06777	1.48229	0.839194	1.02805
Master Protein	P49411	Elongation factor Tu, mitochondrial OS=Homo sapiens GN=TUFM PE=1 SV=2	TUFM	High	FALSE	43	1456	43	0	455.762	5962.07	75	452	49.5	7.61	1.06409	1.07832	1.01268	1.01106	0.996836	1.02389	1.07209	1.087	1.02557	1.0041	0.998566	1.00316	1.05184	1.01279	1.06627	1.03563	1.04555	1.07654	1.09769	1.02517	1.03143	0.986941	1.06028	0.98806	1.00015	0.991221	0.993899	1.04309	0.9783	1.03348	0.945072	1.01618	0.994761	0.944398
Master Protein	Q8WXD9	Caskin-1 OS=Homo sapiens GN=CASKIN1 PE=1 SV=1	CASKIN1	High	FALSE	62	633	59	0	455.353	2677.04	55	1431	149.7	9.14	0.957803	0.94124	0.920117	0.879476	1.16281	1.00261	0.900364	0.848143	0.891974	1.07589	1.06044	1.05343	1.03962	0.894299	0.989283	1.03676	0.976006	1.10716	0.934585	0.993845	1.00395	0.985333	0.883103	1.0283	0.964151	1.00271	1.02458	1.0069	0.959171	1.01844	1.05345	1.04196	1.07377	1.05015
Master Protein	P11216	Glycogen phosphorylase, brain form OS=Homo sapiens GN=PYGB PE=1 SV=5	PYGB	High	FALSE	63	1343	52	0	455.274	5123.63	62	843	96.6	6.86	0.970573	0.955179	1.00474	1.0102	0.948334	0.968091	0.984036	0.934672	1.10987	0.993197	1.00595	1.07805	1.04137	1.095	0.96698	1.01124	1.00634	1.01387	1.09726	0.87101	0.962413	1.09445	0.948572	0.970995	1.0351	0.983074	0.984446	0.998191	1.03548	1.02189	1.16534	1.00273	0.91736	1.00596
Master Protein	P45974	Ubiquitin carboxyl-terminal hydrolase 5 OS=Homo sapiens GN=USP5 PE=1 SV=2	USP5	High	FALSE	54	1393	47	0	454.345	4990.56	60	858	95.7	5.03	1.016	0.966957	0.949802	0.918753	0.882653	0.994472	0.914908	0.938076	0.916542	0.97969	0.907646	0.9849	0.902603	1.04099	1.02495	0.961862	0.969287	0.987603	0.955188	0.973525	0.907003	1.04142	0.952107	1.00251	1.05417	0.975858	1.00427	0.994144	1.05589	0.997734	1.01079	1.0194	1.01344	1.01586
Master Protein	P10586	Receptor-type tyrosine-protein phosphatase F OS=Homo sapiens GN=PTPRF PE=1 SV=2	PTPRF	High	FALSE	66	537	19	0	454.105	1755.86	47	1907	212.7	6.3	1.03429	0.945928	0.944477	0.950515	0.993128	0.969023	0.994632	1.00573	1.02046	0.962489	0.935034	1.00753	0.940902	0.92252	0.962695	0.969681	0.981417	0.965558	0.951525	0.916291	0.963974	1.02316	1.01871	1.00383	0.966769	0.897646	0.959314	0.967796	0.973696	0.975654	0.957976	1.04216	1.02031	0.974041
Master Protein	P55786	Puromycin-sensitive aminopeptidase OS=Homo sapiens GN=NPEPPS PE=1 SV=2	NPEPPS	High	FALSE	63	963	63	0	452.961	3432.72	65	919	103.2	5.72	1.00516	0.976771	0.963122	1.03812	0.911563	1.00557	0.941681	1.07823	1.01903	0.939025	0.992535	0.882764	0.987014	1.02642	0.889055	0.899757	0.953409	0.851785	0.968509	0.995243	0.91974	0.936854	0.979667	1.06351	0.983888	0.904478	1.11342	1.02383	1.06864	0.974063	1.00956	0.907252	0.998898	1.06824
Master Protein	P14625	Endoplasmin OS=Homo sapiens GN=HSP90B1 PE=1 SV=1	HSP90B1	High	FALSE	69	1162	67	0	452.297	4168.11	67	803	92.4	4.84	1.01274	0.932103	0.944314	0.963515	0.937069	0.938066	0.944132	0.98891	0.921344	0.919645	0.930709	0.93241	0.930045	0.991857	0.977188	0.954801	0.989089	0.930704	0.958286	0.987291	0.913509	0.983284	1.01626	1.04786	1.06663	0.943902	1.0413	0.946349	0.975819	0.926246	0.918225	0.997912	1.03182	0.977126
Master Protein	Q86VP6	Cullin-associated NEDD8-dissociated protein 1 OS=Homo sapiens GN=CAND1 PE=1 SV=2	CAND1	High	FALSE	67	811	62	0	451.567	2825.64	55	1230	136.3	5.78	1.01378	1.10975	1.08768	1.13576	1.01479	1.14734	1.06832	1.1448	1.09993	1.05011	1.10408	1.01265	1.08754	1.14827	1.03826	1.10479	1.06911	0.979136	1.10765	1.12222	1.08458	1.09546	0.950557	1.02633	1.02157	0.907744	1.02803	1.08519	0.983899	1.05591	1.0744	0.905706	0.970668	1.00629
Master Protein	B7Z2T4	Disks large homolog 2 OS=Homo sapiens GN=DLG2 PE=2 SV=1	DLG2	High	FALSE	60	822	3	0	450.625	3151.71	59	852	94.9	6.24	1.02125	0.996461	0.914187	0.980386	0.923746	1.00112	0.924182	1.0087	0.968553	0.91502	0.979065	0.923429	0.902817	1.04022	0.859038	1.00129	0.920172	0.882935	0.838311	0.925362	0.873753	0.87802	1.01372	1.07697	1.03541	0.899493	1.11822	0.996017	1.04402	1.00179	0.930277	1.00457	1.08654	0.974838
Master Protein	P05771-2	Isoform Beta-II of Protein kinase C beta type OS=Homo sapiens GN=PRKCB	PRKCB	High	FALSE	58	1149	6	0	450.391	4366.95	65	673	77	7.02	1.06884	1.27373	1.19381	1.17058	1.1194	1.24864	1.15898	1.28581	1.12354	1.09336	1.16747	1.10672	1.10402	1.31075	1.23261	1.21569	1.05506	1.13991	1.15042	1.31666	1.04735	1.12373	0.920278	1.01829	1.02971	0.91885	1.06361	1.04473	0.992226	1.1946	1.07245	1.01201	1.01773	0.962491
Master Protein	Q2M2I8	AP2-associated protein kinase 1 OS=Homo sapiens GN=AAK1 PE=1 SV=3	AAK1	High	FALSE	53	585	44	0	449.917	2140.49	70	961	103.8	6.6	0.957967	1.06907	1.0185	1.04416	1.13748	1.08076	1.00852	1.00034	1.02079	1.21631	1.21755	1.03904	1.1152	1.02662	1.12332	1.22619	0.978534	1.13284	1.00142	1.20509	1.06934	0.997785	0.906887	1.01998	0.965575	0.996927	1.0165	1.06846	0.973404	1.03384	1.15908	0.98813	1.03059	0.984875
Master Protein	P17677	Neuromodulin OS=Homo sapiens GN=GAP43 PE=1 SV=1	GAP43	High	FALSE	40	1994	40	0	449.533	8882.98	88	238	24.8	4.72	1.02964	1.001	1.05423	1.1855	1.34721	1.19436	1.05576	0.816302	1.01864	1.09461	1.07944	0.966882	1.1153	0.911558	0.83624	1.20437	0.928606	1.09351	0.76999	1.06343	0.933825	1.02092	0.931008	1.0468	0.973168	0.699167	1.12684	0.984416	1.0384	1.07486	1.26787	1.01926	1.11641	1.03789
Master Protein	Q15700-2	Isoform 2 of Disks large homolog 2 OS=Homo sapiens GN=DLG2	DLG2	High	FALSE	60	761	3	0	449.371	2921.43	52	975	109.3	6.06	1.00249	1.02003	0.955456	1.00803	1.00348	1.02199	0.970475	0.987771	0.987219	0.946254	0.994225	0.978202	0.933576	1.02392	0.896221	0.999468	0.95607	0.892678	0.924972	1.00934	0.951901	0.950269	0.971715	1.03269	1.00848	0.894244	1.05725	1.00277	0.980243	1.02265	0.994137	0.974416	1.03495	0.990205
Master Protein	P68032	Actin, alpha cardiac muscle 1 OS=Homo sapiens GN=ACTC1 PE=1 SV=1	ACTC1	High	FALSE	39	4702	3	0	448.374	15825.7	76	377	42	5.39	1.00639	0.915164	0.921505	0.892992	0.791073	0.966617	0.878707	0.908806	0.872754	0.883009	0.938156	1.01432	0.881964	0.898871	0.864014	0.958015	1.01019	0.872736	0.89025	0.849353	0.857231	0.904177	0.998942	0.995541	0.994504	0.942337	1.00095	0.963723	1.00533	0.909636	0.864903	0.890388	0.981043	0.948402
Master Protein	Q99996	A-kinase anchor protein 9 OS=Homo sapiens GN=AKAP9 PE=1 SV=3	AKAP9	High	FALSE	116	301	116	0	446.309	961.54	31	3911	453.4	4.98	1.02597	0.907643	0.911843	0.885497	0.956038	0.961165	0.914157	0.842425	0.901786	0.96282	0.927803	0.995983	0.911851	0.950361	0.92583	0.932832	0.963227	0.977725	0.864425	0.945418	0.938788	0.963216	1.00416	1.00092	1.04863	1.02336	0.959627	0.967761	1.02478	0.95837	0.950843	0.981289	1.03744	1.017
Master Protein	J3KN10	Phosphatidylinositol 4-kinase alpha OS=Homo sapiens GN=PI4KA PE=1 SV=1	PI4KA	High	FALSE	74	615	74	0	446.082	2119.46	38	2102	236.7	7.06	1.02701	1.03976	1.05106	1.02539	0.985714	1.07732	1.03547	1.0956	1.03124	0.971737	1.04562	1.02158	1.01582	0.998627	0.996565	1.04276	1.03424	1.00067	1.0205	0.972101	1.02773	1.01881	1.00993	0.989631	0.982598	0.958096	1.01892	1.0032	0.984722	1.0287	0.958589	1.0468	0.98639	0.95538
Master Protein	O75962	Triple functional domain protein OS=Homo sapiens GN=TRIO PE=1 SV=2	TRIO	High	FALSE	88	504	73	0	445.285	1634.22	31	3097	346.7	6.37	1.03385	1.05135	1.02276	1.00931	0.999458	1.09079	1.0126	1.00549	1.00815	0.976598	1.02247	1.00229	0.943226	0.992594	1.02027	1.03206	1.0077	0.978403	1.00066	1.04167	0.992556	1.0053	0.983908	0.999398	0.990592	1.01669	1.03266	1.00128	0.95889	1.00363	0.928778	0.997493	1.06603	0.963404
Master Protein	H7BXZ5	Kalirin (Fragment) OS=Homo sapiens GN=KALRN PE=1 SV=1	KALRN	High	FALSE	85	404	69	0	444.954	1365.31	32	2955	336.1	6.05	1.03564	1.10134	1.03271	1.05805	0.998334	1.13337	0.983419	1.03145	0.998122	0.959601	1.01108	0.947125	0.889847	0.991686	0.99899	1.09063	0.992577	0.964033	0.958405	1.02178	0.965701	0.933788	0.988159	1.01258	1.00542	0.968412	1.00112	0.990284	0.99423	0.964272	0.85466	0.9012	1.08287	0.970697
Master Protein	P43304	Glycerol-3-phosphate dehydrogenase, mitochondrial OS=Homo sapiens GN=GPD2 PE=1 SV=3	GPD2	High	FALSE	65	921	65	0	443.548	3464.92	78	727	80.8	7.69	1.04734	1.00669	0.955121	0.994452	0.99496	0.999637	0.981713	0.973147	0.968577	0.914039	0.953905	0.992259	0.954836	1.01503	0.914765	1.00663	0.987144	0.983934	0.940045	0.95606	0.930204	0.953091	1.03193	1.00473	0.98618	0.978086	0.995498	0.968696	0.919826	0.970572	0.944156	0.920631	0.981663	0.959349
Master Protein	G3V200	Liprin-alpha-2 OS=Homo sapiens GN=PPFIA2 PE=4 SV=2	PPFIA2	High	FALSE	72	480	3	0	443.232	1805.12	49	1247	142	6	1.0228	0.969242	0.985259	0.948399	1.00093	1.04079	0.999158	0.949087	0.980574	0.982128	1.00503	1.01397	0.946333	0.96797	0.936206	1.01999	0.959992	0.980296	0.903642	1.01265	0.951211	1.01321	0.987397	0.964314	0.998011	0.936657	0.999733	0.979756	0.944615	0.969263	0.959306	1.01162	1.05964	0.976056
Master Protein	Q86UR5	Regulating synaptic membrane exocytosis protein 1 OS=Homo sapiens GN=RIMS1 PE=1 SV=1	RIMS1	High	FALSE	77	516	11	0	443.17	1826.37	51	1692	189	9.66	1.0181	0.984765	1.02217	0.967686	1.13901	1.0774	0.948302	1.02764	0.969873	0.933058	1.05587	0.96595	0.952651	0.902876	0.884479	1.1569	0.978298	0.971369	0.851635	0.964007	0.922777	0.948687	0.989137	0.97655	0.923549	0.90013	1.07942	0.979274	0.961991	0.985287	0.981443	0.949403	1.06691	0.974992
Master Protein	P54289-2	Isoform 2 of Voltage-dependent calcium channel subunit alpha-2/delta-1 OS=Homo sapiens GN=CACNA2D1	CACNA2D1	High	FALSE	54	918	2	0	441.265	3299.74	50	1091	123.1	5.25	1.11124	1.0276	0.996896	0.952949	0.884317	1.09646	1.0483	1.21424	1.05736	0.95067	1.03536	1.03138	0.951071	1.04074	0.924095	1.14678	0.985846	0.955325	0.9997	1.06765	0.994781	1.0423	0.988191	1.00254	0.998037	0.860046	1.07256	0.982132	1.0112	1.04168	0.961168	0.965333	1.14652	0.997357
Master Protein	Q15811-2	Isoform 2 of Intersectin-1 OS=Homo sapiens GN=ITSN1	ITSN1	High	FALSE	70	613	0	0	440.05	2202	51	1220	137.6	7.33	0.890492	0.836108	0.917006	0.949069	0.867678	0.969293	0.914053	1.03381	1.04277	0.92057	0.990631	1.00692							0.966887	0.882914	1.02331	1.10437	1.01272	0.881613	0.959304	0.931681	0.93442	0.911202	1.0391				0.943841	1.00503
Master Protein	O14617-5	Isoform 5 of AP-3 complex subunit delta-1 OS=Homo sapiens GN=AP3D1	AP3D1	High	FALSE	56	621	5	0	439.105	2363.12	48	1215	136.6	7.64	0.973496	1.12035	1.13075	1.16235	1.14296	1.18078	1.11661	1.11496	1.1339	1.14432	1.20153	1.11364	1.15093	1.18516	1.13551	1.2264	1.10206	1.13202	1.07438	1.20275	1.15097	1.13645	0.921021	1.03772	0.952711	0.913466	1.00216	1.11006	0.93504	1.12649	1.06435	1.0186	0.932214	0.980335
Master Protein	O43707-2	Isoform ACTN4ISO of Alpha-actinin-4 OS=Homo sapiens GN=ACTN4	ACTN4	High	FALSE	60	1159	1	0	438.845	4015.27	78	692	79.9	5.17							1.28285	1.3794	1.16726	1.16952	1.30126	1.21634															0.922183	1.12076	0.917985
Master Protein	Q16623	Syntaxin-1A OS=Homo sapiens GN=STX1A PE=1 SV=1	STX1A	High	FALSE	42	2741	36	0	436.702	10005.1	80	288	33	5.24	1.06439	0.871766	1.02759	0.890214	0.83516	1.04747	0.900864	0.94333	0.916771	0.882437	0.896964	0.914218	0.8336	0.913046	0.892007	0.978312	0.920261	0.882271	0.849165	0.913511	0.876964	0.903875	1.00384	1.02842	1.07687	0.813897	1.02827	0.925385	0.974078	0.912418	0.925541	0.963771	1.06199	0.924814
Master Protein	Q2LD37	Uncharacterized protein KIAA1109 OS=Homo sapiens GN=KIAA1109 PE=1 SV=2	KIAA1109	High	FALSE	93	329	93	0	435.879	1093.54	23	5005	555.1	6.58	0.994184	0.886143	0.953087	0.955779	0.992284	0.93688	1.01207	0.930632	0.999243	0.971843	0.979611	1.03825	1.03216	0.946723	0.965851	0.95871	1.01695	1.06084	1.00649	0.954662	1.03441	1.02789	1.02064	0.962335	0.954072	1.12241	0.930745	0.959547	0.941626	0.987454	0.945787	1.07603	0.983478	0.970235
Master Protein	P13639	Elongation factor 2 OS=Homo sapiens GN=EEF2 PE=1 SV=4	EEF2	High	FALSE	59	956	58	0	435.841	3271.01	68	858	95.3	6.83	0.97315	1.13307	1.05229	1.15142	1.10196	1.10461	1.03367	1.04063	1.05674	1.02755	1.06272	0.990184	1.07333	1.14696	1.12733	1.13634	1.07646	1.04618	1.16703	1.22064	1.18131	1.17159	0.949614	1.01962	0.984172	1.01659	1.031	1.05633	1.00172	1.12182	0.987648	1.05418	1.02497	1.05596
Master Protein	P08237-3	Isoform 3 of ATP-dependent 6-phosphofructokinase, muscle type OS=Homo sapiens GN=PFKM	PFKM	High	FALSE	50	1327	41	0	434.383	4910.68	63	851	93.2	7.97	0.974139	0.932249	0.948794	1.02124	0.932366	0.969871	0.938434	0.93661	1.00515	0.946105	0.967906	0.947683	0.981909	1.0111	0.971068	0.98122	1.01224	0.945771	1.05378	0.962278	1.01976	1.01359	1.01533	0.98436	0.972072	0.994862	1.00539	1.00532	1.04609	1.0165	1.02823	1.04964	0.934966	1.00376
Master Protein	P10636-8	Isoform Tau-F of Microtubule-associated protein tau OS=Homo sapiens GN=MAPT	MAPT	High	FALSE	53	1471	1	0	434.18	5286.79	88	441	45.8	8.25	0.788235	0.631373	0.72549	0.937255	1.10588	0.94902	0.856618	0.856618	0.875	1.16544	1.11765	1.32721												0.972549	0.976471	0.901961	0.783088	1.02941	1.06985
Master Protein	Q9UQ16-2	Isoform 2 of Dynamin-3 OS=Homo sapiens GN=DNM3	DNM3	High	FALSE	63	1252	30	0	433.289	4469.46	62	859	96.6	8.22	0.934604	1.03878	1.00454	1.02926	0.94026	1.04627	1.00979	0.986562	1.06088	1.0854	1.06593	0.968273	0.993921	0.981916	1.08363	0.930844	1.01513	0.957735	1.0018	0.959838	0.95384	1.01335	0.975427	0.993364	0.972363	1.03413	0.969059	1.04912	0.990411	1.02724	1.03614	1.06309	0.939969	0.976395
Master Protein	P09471	Guanine nucleotide-binding protein G(o) subunit alpha OS=Homo sapiens GN=GNAO1 PE=1 SV=4	GNAO1	High	FALSE	44	4048	7	0	432.24	12346	71	354	40	5.53	1.02455	1.07481	1.10254	1.04745	1.08363	1.08564	1.06274	1.0436	0.996192	0.922942	0.96997	0.997097	0.995994	1.05025	1.00495	1.06875	1.03494	0.995816	0.977212	0.988361	1.01192	1.09202	1.04678	0.987816	1.0494	0.918182	1.02449	0.980617	0.955971	1.01327	1.05553	0.975452	1.03752	0.943484
Master Protein	P50990	T-complex protein 1 subunit theta OS=Homo sapiens GN=CCT8 PE=1 SV=4	CCT8	High	FALSE	46	1144	46	0	431.235	4151.53	78	548	59.6	5.6	1.02628	1.02661	1.02732	1.01468	1.00092	1.03972	1.03435	1.03824	1.00474	1.00132	1.00205	1.00326	1.01291	1.05955	1.04166	1.03326	0.990971	0.998035	0.994932	1.03238	0.982913	1.04198	1.00511	1.02158	1.03939	0.984681	1.01009	1.02752	1.00927	1.03875	1.03133	0.953393	0.992807	0.979519
Master Protein	Q13748	Tubulin alpha-3C/D chain OS=Homo sapiens GN=TUBA3C PE=1 SV=3	TUBA3C	High	FALSE	40	6676	2	0	430.491	30212.7	64	450	49.9	5.1	1.07352	0.832565	0.589984	0.933341	0.772313	0.753091	0.944302	0.656365	0.842853	0.983802	0.949417	0.691532	1.15038	1.05289	1.0225	0.854549	0.989343	1.26229	0.816765	0.815848	0.778258	0.990177	1.10478	1.05486	0.982464	1.56582	1.05627	1.00568	0.996803	1.07421	0.904283	1.18887	0.990832	1.03733
Master Protein	Q14195-2	Isoform LCRMP-4 of Dihydropyrimidinase-related protein 3 OS=Homo sapiens GN=DPYSL3	DPYSL3	High	FALSE	41	3102	33	0	429.196	11369.8	75	684	73.9	6.35	1.00673	0.992836	1.03471	1.05606	1.08773	1.18912	1.03622	1.11029	1.04539	0.952503	0.986086	0.982074	0.999552	1.27667	0.920918	1.17226	0.963184	0.933283	0.912523	1.11034	0.923459	1.21629	0.971859	1.01969	1.12324	0.803922	1.06091	1.01369	0.979428	1.06895	1.147	0.858071	1.03273	1.0526
Master Protein	P54289-3	Isoform 3 of Voltage-dependent calcium channel subunit alpha-2/delta-1 OS=Homo sapiens GN=CACNA2D1	CACNA2D1	High	FALSE	53	885	0	0	428.787	3165.9	50	1086	122.6	5.22	1.00456	0.887623	1.14047	0.971147	0.775247	0.838269	1.19731	0.970852	1.27803	1.42825	1.01121	1.14798	1.07241	1.24828	1.38276	0.786207	0.917241	1.14483	1.12529	1.00464	0.946636	0.944316	0.881671	0.94533	0.944571	1.25892	0.849776	0.988789	0.995516	1.08966	1.04483	1.19655	1.09977	0.865429
Master Protein	P32004	Neural cell adhesion molecule L1 OS=Homo sapiens GN=L1CAM PE=1 SV=2	L1CAM	High	FALSE	57	1254	56	0	428.502	4628.49	39	1257	139.9	6.24	1.03533	0.971865	1.09929	0.947567	0.93826	1.00279	1.0418	1.03054	1.00971	0.93032	0.998836	0.999663	0.927782	0.960283	0.945815	0.986134	1.00529	0.961008	1.01558	0.913068	1.03264	1.0922	1.05428	1.08131	1.00424	0.895338	1.00433	0.994316	0.977383	1.02334	0.950994	1.01451	1.08343	0.969256
Master Protein	Q16181	Septin-7 OS=Homo sapiens GN=SEPT7 PE=1 SV=2	SEPT7	High	FALSE	51	2055	2	0	428.393	6779.01	68	437	50.6	8.63	0.898946	1.04609	1.06071	1.14124	1.29374	1.07222	1.16915	0.867882	1.15352	1.14533	1.14533	1.07574	0.932484	0.851541	0.918205	1.0572	0.902008	0.986957	0.910461	1.1084	1.07751	0.979984	0.947529	1.02484	0.933216	0.807877	0.962412	0.974507	0.98716	0.92268	0.996505	0.971485	1.10461	1.11161
Master Protein	Q08378	Golgin subfamily A member 3 OS=Homo sapiens GN=GOLGA3 PE=1 SV=2	GOLGA3	High	FALSE	74	387	74	0	427.637	1526.25	50	1498	167.3	5.44	0.956027	0.931446	0.937756	0.94633	0.933493	0.981773	0.933647	0.9673	0.935701	0.908023	0.914054	0.962422	0.937526	1.01095	0.975443	0.99825	0.935069	0.917401	0.911139	0.968851	0.946857	1.00706	1.01741	0.999537	1.01507	0.962604	1.03635	0.957156	1.02975	0.96726	0.939485	0.993378	1.03369	0.964639
Master Protein	A0A087WW96	Synapsin-2 OS=Homo sapiens GN=SYN2 PE=4 SV=1	SYN2	High	FALSE	32	2097	3	0	427.28	7827.5	68	582	63	8.41	1.01174	1.06096	1.1708	1.10348	1.04161	1.20789	1.01849	1.19831	1.00356	0.892468	1.01857	1.03977	0.977166	1.26074	0.931932	1.22093	1.04654	0.968	0.874163	1.08323	0.915592	1.13296	1.01699	1.04139	1.07145	0.710558	1.12518	0.983817	0.979612	1.07981	1.0141	0.816788	0.962509	0.95202
Master Protein	P11498	Pyruvate carboxylase, mitochondrial OS=Homo sapiens GN=PC PE=1 SV=2	PC	High	FALSE	60	824	60	0	426.564	2960.52	61	1178	129.6	6.84	1.03515	0.9566	0.927398	0.939853	0.962674	0.940195	0.938208	0.945778	0.955127	0.93069	0.927475	0.984717	0.996502	0.927709	0.993854	0.914658	1.02292	1.03287	0.987438	0.912724	0.968591	0.897422	1.10802	0.957237	0.997544	1.01327	0.943668	1.00047	1.05492	0.984311	0.922831	1.07582	0.975901	0.97099
Master Protein	P02545	Prelamin-A/C OS=Homo sapiens GN=LMNA PE=1 SV=1	LMNA	High	FALSE	72	762	70	0	426.081	2719.73	74	664	74.1	7.02	0.966578	0.836587	0.888964	0.86151	0.908558	0.836457	0.938839	0.826862	0.913329	0.996674	0.819121	1.3811	0.859499	0.938391	0.961425	0.916172	1.1664	1.01835	0.986787	0.853346	1.02214	1.01077	0.980463	0.93429	1.06109	1.11107	0.862131	0.863923	0.961236	1.00322	1.06791	1.08017	0.882518	1.04119
Master Protein	P55268	Laminin subunit beta-2 OS=Homo sapiens GN=LAMB2 PE=1 SV=2	LAMB2	High	FALSE	59	581	59	0	425.229	2209.09	37	1798	195.9	6.52	0.96855	0.876979	0.881435	0.931725	0.850046	0.941323	0.896732	0.967524	0.894691	0.900009	0.872634	1.2837	0.931033	0.851745	0.988081	0.906345	1.23309	1.00607	1.05739	0.915252	0.98752	0.999218	0.984508	0.924985	1.05954	0.97416	0.963193	0.904747	0.957729	0.915274	0.913024	1.05156	0.902014	0.954059
Master Protein	P31948-2	Isoform 2 of Stress-induced-phosphoprotein 1 OS=Homo sapiens GN=STIP1	STIP1	High	FALSE	64	988	64	0	423.704	3028.93	68	590	68	7.74	1.00999	1.1621	1.09193	1.20071	1.12183	1.12543	1.15643	1.1785	1.21489	1.13041	1.09841	1.03682	1.14521	1.1924	1.11417	1.12369	1.05281	1.04624	1.08944	1.13577	1.06239	1.06169	0.981784	1.03788	1.03692	0.943432	1.05496	1.05824	1.00909	1.06772	1.11904	0.88157	0.971766	1.02082
Master Protein	O15394	Neural cell adhesion molecule 2 OS=Homo sapiens GN=NCAM2 PE=1 SV=2	NCAM2	High	FALSE	62	997	62	0	423.694	3600.63	64	837	93	5.6	1.12975	1.04469	1.03905	1.0196	1.029	1.08544	1.08512	1.076	1.03193	0.971936	0.997293	1.00682	0.974593	1.21666	0.984125	1.1516	0.982587	1.03042	0.88395	1.11171	0.876792	1.01795	1.09757	1.00805	1.03636	0.843118	1.19568	0.940583	0.982098	0.978649	0.98692	0.926686	1.12123	0.889356
Master Protein	Q9HCM2	Plexin-A4 OS=Homo sapiens GN=PLXNA4 PE=1 SV=4	PLXNA4	High	FALSE	71	540	55	0	423.216	1828.2	40	1894	212.3	6.86	0.964298	1.06687	0.999764	1.0818	0.977566	1.01366	1.05603	1.07275	1.00619	0.994717	1.02497	0.948549	0.963579	0.973507	1.01252	1.05814	1.01618	0.95945	0.961532	1.0057	0.988578	0.928791	1.02776	1.0101	0.965935	0.941145	1.05071	0.995457	0.996986	0.966233	0.92648	0.941028	1.07632	0.973719
Master Protein	P68133	Actin, alpha skeletal muscle OS=Homo sapiens GN=ACTA1 PE=1 SV=1	ACTA1	High	FALSE	37	4683	1	0	422.918	15697.7	76	377	42	5.39	0.886894	0.85707	0.78099	0.780686	0.747616	0.817407	0.912221	0.943512	0.902231	0.889852	0.955451	1.09004	1.0479	0.794162	0.82485	1.10329	1.53069	0.855539	0.82175	0.858945	0.875804	0.929858	1.04054	0.952424	0.975654	0.990363	0.952686	0.927553	1.00069	1.04266	0.993263	0.951347	0.946075	0.951995
Master Protein	P61266	Syntaxin-1B OS=Homo sapiens GN=STX1B PE=1 SV=1	STX1B	High	FALSE	43	2466	37	0	422.637	9012.29	82	288	33.2	5.38	1.01765	0.899356	0.96706	0.894179	0.919326	0.866332	0.955508	0.89782	0.923122	0.90149	0.890548	0.912206	0.888132	0.857315	0.945612	0.877298	0.979068	0.972754	0.94392	0.874729	0.976381	0.955381	1.06541	0.998776	1.04792	1.13792	0.962857	0.925544	0.972856	0.934456	1.05865	1.05217	1.01167	0.972829
Master Protein	Q16181-2	Isoform 2 of Septin-7 OS=Homo sapiens GN=SEPT7	SEPT7	High	FALSE	51	2047	2	0	422.478	6752.13	68	436	50.5	8.63	1.03995	1.04667	1.04846	1.04057	1.046	1.05295	1.04743	1.06898	1.03921	0.992572	1.02572	0.972838	0.928251	0.9655	0.949748	0.994636	0.978665	0.948319	1.0138	1.0242	1.00133	1.00359	0.99279	1.00532	1.01049	0.921866	1.04833	1.01484	0.977396	0.973171	0.999856	0.911554	0.985274	0.958241
Master Protein	P63104	14-3-3 protein zeta/delta OS=Homo sapiens GN=YWHAZ PE=1 SV=1	YWHAZ	High	FALSE	35	4499	6	0	421.428	18605.1	83	245	27.7	4.79	0.976066	1.07125	0.993447	1.04956	1.03673	1.09788	0.926226	1.09266	1.01952	0.882359	0.974489	0.914825	0.914786	1.08417	0.957986	1.04317	0.951984	0.838913	0.909942	1.0042	0.905505	0.99773	0.933846	1.06071	1.04928	0.827558	1.1033	1.01692	0.987385	1.06642	1.06349	1.09099	0.962061	1.00837
Master Protein	P05771	Protein kinase C beta type OS=Homo sapiens GN=PRKCB PE=1 SV=4	PRKCB	High	FALSE	55	1057	3	0	421.408	4042.65	60	671	76.8	7.01	1.08172	0.980667	0.859519	0.887632	0.844238	0.828198	0.909796	0.993227	0.819654	1.19599	0.903023	0.920879	0.947471	0.895352	1.2031	0.821452	0.84108	1.05335	1.233	0.94784	0.983002	1.01111	0.907339	0.993246	1.05116	1.35036	0.940398	1.10504	1.10935	1	1.19438	1.24005	0.964408	1.00417
Master Protein	Q93050-3	Isoform 3 of V-type proton ATPase 116 kDa subunit a isoform 1 OS=Homo sapiens GN=ATP6V0A1	ATP6V0A1	High	FALSE	48	1467	1	0	421.052	5550.26	46	838	96.5	6.64	0.938636	0.897727	0.9125	0.869318	0.834091	0.765909	0.868313	0.971193	0.971193	0.872428	0.851852	0.880658	0.652513	0.830156	0.842288	0.85182	0.824957	0.792894	0.79375	0.7875	0.732292	0.777083	1.15833	0.951136	0.936364	1.03409	0.942387	0.814815	1.20988	0.863085	0.807626	1.02773	1.09479	1.09062
Master Protein	Q92823-3	Isoform 3 of Neuronal cell adhesion molecule OS=Homo sapiens GN=NRCAM	NRCAM	High	FALSE	53	1128	2	0	420.836	4301.59	48	1180	130.6	6.04	0.97037	0.877778	0.888889	0.948148	0.948148	0.818519							0.824513	0.86101	0.882603	0.873783	0.956509	0.823601						0.792593	0.822222	1.12222				0.894769	0.889294	0.921837
Master Protein	P50395	Rab GDP dissociation inhibitor beta OS=Homo sapiens GN=GDI2 PE=1 SV=2	GDI2	High	FALSE	47	976	27	0	420.833	3599.25	86	445	50.6	6.47	0.972737	0.949375	0.97214	1.00702	0.929599	0.974649	0.974789	1.05209	1.05686	1.0211	1.00484	0.922331	0.97247	1.07049	0.998359	0.948449	0.952236	0.909815	0.9902	0.970604	0.926858	0.866171	0.971575	1.03628	0.98193	0.937408	1.02106	1.04621	1.05263	1.00906	1.07263	0.881863	0.963275	1.02746
Master Protein	Q13367	AP-3 complex subunit beta-2 OS=Homo sapiens GN=AP3B2 PE=1 SV=2	AP3B2	High	FALSE	61	737	50	0	420.205	2506.88	52	1082	119	5.59	0.987268	0.97216	0.976282	0.981364	0.886815	1.0094	0.925476	1.01393	0.984665	0.943552	0.921834	0.953837	0.959368	1.04473	0.898912	1.03876	1.01249	0.937301	0.949269	1.0101	0.950073	1.00864	1.00329	1.03815	1.00351	0.968665	1.07167	1.00766	0.983715	1.03165	0.970473	1.06531	1.00707	0.997882
Master Protein	P10636-4	Isoform Tau-B of Microtubule-associated protein tau OS=Homo sapiens GN=MAPT	MAPT	High	FALSE	50	1437	3	0	418.309	5252.87	88	381	39.7	8.62	0.888362	1.10585	1.00775	1.02275	1.4171	1.12933	0.936894	0.78275	0.782693	1.15654	1.20421	0.904605	1.14533	0.819964	0.827449	1.31361	0.888886	1.0233	0.764586	1.11419	0.936936	0.852573	0.922415	1.14663	0.945445	0.77444	1.14774	1.05581	0.947686	0.888968	1.16365	0.589134	1.00149	0.896123
Master Protein	P10636-6	Isoform Tau-D of Microtubule-associated protein tau OS=Homo sapiens GN=MAPT	MAPT	High	FALSE	51	1462	0	0	418.161	5289.19	87	383	40	9.44	0.91958	0.992308	0.957203	1.10084	1.28476	1.12503	1.01854	1.06347	1.01661	1.08163	1.13377	1.07918	0.965947	0.966362	0.934178	1.26287	0.902616	1.04277	0.836545	1.00328	0.918487	0.958173	0.938187	1.05748	0.973566	0.894965	0.948114	1.07261	1.02073	1.02492	1.11088	0.895556	1.01099	1.05025
Master Protein	E9PLY5	Microtubule-actin cross-linking factor 1, isoforms 1/2/3/5 (Fragment) OS=Homo sapiens GN=MACF1 PE=1 SV=1	MACF1	High	FALSE	74	485	2	0	418.09	1632.64	53	1375	159.8	5.66	0.963636	0.784751	0.705572	1.07067	1.0085	0.802053	1.02749	0.7526	1.04606	0.892273	0.682764	0.997771	1.14071	0.701275	0.846084	0.725865	1.01958	1.07468	0.740489	0.659647	0.966033	0.863451	0.988451	0.920235	0.908211	1.28299	0.867013	0.767459	1.04606	1.00319	0.76184	1.32696	0.785326	0.968071
Master Protein	E5RK69	Annexin OS=Homo sapiens GN=ANXA6 PE=1 SV=1	ANXA6	High	FALSE	57	1258	3	0	418.047	4390.37	84	460	51.7	6.05	0.992604	0.971253	1.08331	1.05889	0.796539	1.01242	1.15445	0.953832	1.0616	1.1848	1.08655	1.1367	0.874706	1.00043	0.999357	0.986293	0.953095	1.05654	1.07416	0.925172	0.922294	0.941776	1.01793	0.70988	0.928133	1.21044	0.832047	1.08591	1.07613	0.978796	0.945813	0.944099	0.878459	1.01041
Master Protein	O14617-2	Isoform 2 of AP-3 complex subunit delta-1 OS=Homo sapiens GN=AP3D1	AP3D1	High	FALSE	53	570	2	0	418.002	2134.36	49	1112	125	7.02	0.826772	1.95276	1.6063	2.23622	2	1.98425	1.91086	1.52686	1.62514	1.79886	1.896	1.64457	1.38921	1.63146	1.26521	1.54076	1.1194	1.63031	1.51482	2.18329	1.84771	1.58356	0.555256	0.669291	0.700787	0.503937	0.875429	1.77714	0.910857	1.2744	1.23995	0.833525	0.699461	1.08221
Master Protein	Q9BY11	Protein kinase C and casein kinase substrate in neurons protein 1 OS=Homo sapiens GN=PACSIN1 PE=1 SV=1	PACSIN1	High	FALSE	54	1778	48	0	417.731	6018.86	75	444	50.9	5.24	1.00248	1.06467	1.02685	1.07913	1.02501	1.07421	1.01303	1.10891	1.09295	0.980409	1.09285	0.99168	1.02171	1.06197	0.954804	1.10021	1.00972	0.967242	0.968227	1.06206	1.00811	1.03839	0.916829	1.02757	1.01484	0.803228	1.09931	1.02018	0.981333	1.023	1.09656	0.95713	1.00708	1.01422
Master Protein	P62258	14-3-3 protein epsilon OS=Homo sapiens GN=YWHAE PE=1 SV=1	YWHAE	High	FALSE	33	3670	22	0	416.772	12940.8	80	255	29.2	4.74	0.960335	1.02182	0.992076	1.07694	0.978304	1.03896	0.956898	1.06227	1.03292	0.943291	0.994751	0.944215	0.920276	1.048	0.94554	0.999268	0.9246	0.885787	0.932364	0.969969	0.942345	0.998154	0.948383	1.013	0.997913	0.978725	1.0404	1.00656	1.02903	1.01628	1.01836	1.13695	0.974074	1.00598
Master Protein	H0Y8Y2	Ankyrin-2 (Fragment) OS=Homo sapiens GN=ANK2 PE=1 SV=1	ANK2	High	FALSE	54	635	2	0	415.649	2432.76	61	1028	114.6	4.42	0.926648	0.863736	0.613736	0.658242	0.98544	0.993407	0.69974	0.669194	0.772314	0.823224	0.608969	1.01733	0.79649	0.821817	1.15974	0.710731	0.882693	0.9509						0.856593	0.864835	1.63269	0.762132	0.794411	1.18068	1.22439	1.03244	1.75583
Master Protein	P26038	Moesin OS=Homo sapiens GN=MSN PE=1 SV=3	MSN	High	FALSE	68	976	54	0	415.471	3417.47	74	577	67.8	6.4	1.02943	0.888994	0.884094	1.01491	0.993358	0.978713	0.942912	0.889939	1.03541	0.947019	0.940676	1.01317	1.00346	0.93432	0.928297	0.864236	1.00216	0.986667	1.02701	0.864476	0.978308	0.993642	1.01598	0.958901	0.971645	0.985206	0.988919	0.963326	1.04422	0.981382	1.01556	1.01145	0.943198	1.08674
Master Protein	O75334-2	Isoform 2 of Liprin-alpha-2 OS=Homo sapiens GN=PPFIA2	PPFIA2	High	FALSE	70	457	2	0	414.915	1721.73	48	1232	140.6	6.04	0.948805	1.2281	1.14278	1.14619	0.923777	1.18771	0.981165	0.969982	0.957622	0.912301	0.997057	0.914656	0.886575	1.02849	0.973151	1.15562	0.995616	0.950137	0.785235	0.863535	0.821029	0.93736	0.988814	1.11661	1.06769	1.00171	1.0259	0.99176	1.03002	1.06685	0.998356	1	1.0783	0.778523
Master Protein	Q9UPX8-3	Isoform 3 of SH3 and multiple ankyrin repeat domains protein 2 OS=Homo sapiens GN=SHANK2	SHANK2	High	FALSE	64	353	51	0	414.253	1279.11	43	1849	201.1	6.7	1.04695	1.00078	0.933751	0.890553	1.10731	1.05969	0.853489	0.848633	0.846867	0.954207	1.05976	1.00828	0.868811	0.979944	0.954316	1.0869	0.949414	0.980317	0.838188	1.02145	0.934781	0.993512	0.956903	1.01065	0.953614	0.914858	1.0733	0.996194	0.936903	1.01899	0.918449	0.95574	1.18912	1.02361
Master Protein	P04114	Apolipoprotein B-100 OS=Homo sapiens GN=APOB PE=1 SV=2	APOB	High	FALSE	92	302	92	0	413.747	984.58	23	4563	515.3	7.05	0.832254	1.04213	0.663948	0.865401	1.02976	0.782041	0.980962	1.13337	0.814294	0.684748	0.835426	0.988238	0.856659	0.655219	0.873871	0.978564	0.797099	0.638637	0.885924	1.01075	1.04548	0.856926	0.963389	1.3124	0.929861	0.944067	1.05154	0.870701	1.7336	0.940705	0.761681	0.800886	2.27326	1.29269
Master Protein	P49368	T-complex protein 1 subunit gamma OS=Homo sapiens GN=CCT3 PE=1 SV=4	CCT3	High	FALSE	47	1129	46	0	412.683	3619.5	68	545	60.5	6.49	1.03037	1.09206	1.09786	1.10598	1.06407	1.13835	1.13729	1.11868	1.11072	1.08743	1.07488	1.08882	1.07356	1.09861	1.1048	1.10662	1.03104	1.06913	1.09533	1.11476	1.07053	1.16905	0.997944	1.00733	1.0283	0.987379	0.984432	1.07846	1.01421	1.0704	1.0123	0.957056	0.950633	0.972518
Master Protein	Q15811-7	Isoform 7 of Intersectin-1 OS=Homo sapiens GN=ITSN1	ITSN1	High	FALSE	69	583	1	0	411.596	2081.37	51	1215	137	7.33
Master Protein	P06396	Gelsolin OS=Homo sapiens GN=GSN PE=1 SV=1	GSN	High	FALSE	53	1510	2	0	411.285	5994.74	62	782	85.6	6.28	1.0766	0.815493	0.909104	0.927772	0.981947	0.865316	0.993523	0.893521	1.00625	1.07341	0.81072	1.04997	1.06835	1.03061	1.0631	0.896958	0.999462	1.10719	1.0089	0.93901	0.904331	1.1842	1.02406	0.866288	0.951383	1.04394	0.875217	0.906368	1.13418	0.93281	1.07723	1.0028	0.800191	1.05335
Master Protein	J9JID7	Lamin B2, isoform CRA_a OS=Homo sapiens GN=LMNB2 PE=1 SV=1	LMNB2	High	FALSE	69	815	61	0	411.027	2878.57	66	620	69.9	5.59	0.988173	0.866462	0.91063	0.894725	0.926267	0.859794	0.930522	0.810915	0.93304	0.941632	0.867241	1.0493	0.994669	0.94403	0.907935	0.927131	1.04319	1.05546	0.983673	0.8873	1.01054	1.03365	1.03041	0.968695	1.0085	1.18515	0.915272	0.924958	0.951961	0.99359	0.988104	1.08137	0.909871	0.974798
Master Protein	P06396-3	Isoform 3 of Gelsolin OS=Homo sapiens GN=GSN	GSN	High	FALSE	52	1503	1	0	410.542	5974.18	64	742	81.9	5.85	0.930576	2.06942	1.79468	1.91728	1.88774	1.59823	1.22188	0.871875	1.19219	1.62187	1.02031	0.864062												0.920236	1.0517	0.899557	1.03281	0.975	0.829688
Master Protein	P01023	Alpha-2-macroglobulin OS=Homo sapiens GN=A2M PE=1 SV=3	A2M	High	FALSE	55	491	55	0	410.528	1746.74	46	1474	163.2	6.46	0.845209	1.50938	0.798419	1.05249	1.22018	0.942384	1.11624	1.08959	0.839303	0.871597	0.954743	0.940759	0.808565	0.959293	0.874386	1.0182	1.60471	0.734749	0.893663	1.09211	1.10795	0.904477	0.841189	0.911356	0.920045	0.873209	0.941788	0.971728	1.34125	0.850295	0.981301	0.706714	1.42498	1.32562
Master Protein	Q9BQI5-3	Isoform 3 of SH3-containing GRB2-like protein 3-interacting protein 1 OS=Homo sapiens GN=SGIP1	SGIP1	High	FALSE	42	736	15	0	410.131	3030.72	63	859	92.6	8.4	0.952634	0.936836	0.996132	0.969106	1.15359	1.00114	0.999715	0.921617	0.982454	1.07241	1.16581	0.958197	1.04602	0.898545	0.942488	1.11615	0.917732	1.00269	0.906283	1.05046	1.02412	0.869248	0.895912	1.0324	0.929967	0.939271	1.04774	1.05316	0.988413	0.961556	1.06193	0.878339	1.079	1.00462
Master Protein	P54289-4	Isoform 4 of Voltage-dependent calcium channel subunit alpha-2/delta-1 OS=Homo sapiens GN=CACNA2D1	CACNA2D1	High	FALSE	52	824	1	0	409.656	2880.72	50	1079	121.8	5.15							0.895131	0.996255	0.79176	1.02846	0.751311	1															1.08539	0.850936	0.894382
Master Protein	P48643	T-complex protein 1 subunit epsilon OS=Homo sapiens GN=CCT5 PE=1 SV=1	CCT5	High	FALSE	47	1117	46	0	408.932	3622.19	82	541	59.6	5.66	1.02247	1.04275	1.03906	1.01821	0.985254	1.0578	1.03203	1.0338	0.998816	0.98414	0.987935	0.98324	0.990808	1.04552	0.950903	1.0142	0.977461	0.958031	1.03548	1.07866	1.00691	1.05741	1.00658	1.02981	1.02842	0.985032	1.02347	1.01647	1.01665	1.01818	1.00845	0.846996	1.01712	1.00535
Master Protein	P61981	14-3-3 protein gamma OS=Homo sapiens GN=YWHAG PE=1 SV=2	YWHAG	High	FALSE	36	3205	28	0	406.389	11028.1	90	247	28.3	4.89	0.956294	0.937228	0.904641	0.950042	0.9205	0.940095	0.874052	0.943366	0.939826	0.852446	0.880827	0.871252	0.863056	0.955615	0.904201	0.910715	0.911365	0.808019	0.867448	0.920325	0.870016	0.982315	0.958391	1.00225	0.990036	1.04723	1.0361	0.956269	0.996622	0.999251	0.991186	1.14766	0.968518	0.982319
Master Protein	P04075	Fructose-bisphosphate aldolase A OS=Homo sapiens GN=ALDOA PE=1 SV=2	ALDOA	High	FALSE	44	2742	1	0	405.799	11146.8	86	364	39.4	8.09	0.938965	0.913896	0.93842	0.961308	0.906267	1.02507	0.884698	0.992457	0.966595	1.00826	0.89296	0.938578							0.953029	0.82309	0.844601	0.895083	0.880158	1.00981	1.06866	0.904632	1.03807	1.02945	1.10812				0.873573	0.869183
Master Protein	P17987	T-complex protein 1 subunit alpha OS=Homo sapiens GN=TCP1 PE=1 SV=1	TCP1	High	FALSE	41	972	41	0	405.278	3575.99	80	556	60.3	6.11	1.02116	1.04347	1.04078	1.03146	1.01728	1.05777	1.09033	1.08669	1.02503	1.02904	1.03852	1.03591	1.09836	1.18029	1.16152	1.12701	1.04491	1.10253	1.14719	1.20498	1.11346	1.19082	1.00899	1.01796	1.02797	0.978275	1.00829	1.03426	1.00943	1.07926	1.06097	0.850924	0.982898	0.973189
Master Protein	P04075-2	Isoform 2 of Fructose-bisphosphate aldolase A OS=Homo sapiens GN=ALDOA	ALDOA	High	FALSE	44	2740	1	0	405.264	11137.6	76	418	45.2	8.25	0.963702	1.05836	0.996816	1.09679	0.9983	1.03859	0.965366	1.11185	1.04517	0.993667	1.02041	0.948073	1.06721	1.16733	1.01778	1.08878	1.06245	0.896341	1.05586	1.09247	0.982433	1.00163	1.02263	1.05103	1.06034	0.871187	1.05768	1.06594	1.00338	1.04091	1.08355	0.841169	0.952114	1.00784
Master Protein	Q96F07-2	Isoform 2 of Cytoplasmic FMR1-interacting protein 2 OS=Homo sapiens GN=CYFIP2	CYFIP2	High	FALSE	59	690	33	0	404.85	2309.17	46	1253	145.6	7.05	1.02149	1.05832	1.07863	1.07643	1.00759	1.11681	1.01279	1.10268	1.03056	0.943628	1.03536	0.980271	0.965369	1.06944	0.987006	1.05172	1.03445	0.950648	0.971829	1.02609	0.981244	1.03308	1.0159	0.99208	0.971972	0.892061	1.03745	1.00129	0.966097	1.00787	0.967792	1.00328	1.04737	0.995296
Master Protein	P06396-2	Isoform 2 of Gelsolin OS=Homo sapiens GN=GSN	GSN	High	FALSE	52	1502	1	0	404.835	5969.38	64	731	80.6	5.85													0.926448	1.00939	1.12207	0.979656	0.998435	1.21596												1.17214	1.31612	2.09859
Master Protein	P33176	Kinesin-1 heavy chain OS=Homo sapiens GN=KIF5B PE=1 SV=1	KIF5B	High	FALSE	67	675	46	0	404.618	2337.73	64	963	109.6	6.51	1.00786	1.03089	1.02057	1.06823	1.07672	1.03279	1.04652	1.05278	1.09406	1.06092	1.01761	1.00692	0.983721	0.98247	1.04495	0.964378	0.960818	1.01294	1.07474	1.05545	1.0453	1.07147	0.96352	1.008	0.984106	0.989612	1.00277	1.03481	0.998166	0.985189	1.04918	1.04026	0.920449	1.00567
Master Protein	Q5JU85-2	Isoform 2 of IQ motif and SEC7 domain-containing protein 2 OS=Homo sapiens GN=IQSEC2	IQSEC2	High	FALSE	66	522	21	0	404.171	1839.2	47	1488	162.7	8.56	1.03648	0.993544	1.01988	0.928851	1.06399	1.03575	0.971431	0.951706	0.958145	0.987584	1.03694	1.01368	0.917318	0.985784	0.86372	1.04098	1.00152	0.988333	0.931074	0.960398	0.988462	1.03198	1.004	1.005	0.994385	0.953725	1.04164	0.981141	0.937682	0.966364	0.933877	0.985967	1.0762	0.978482
Master Protein	P10636-2	Isoform Fetal-tau of Microtubule-associated protein tau OS=Homo sapiens GN=MAPT	MAPT	High	FALSE	47	1399	0	0	402.866	5061.11	87	352	36.7	9.38
Master Protein	E7EPK1	Septin-7 OS=Homo sapiens GN=SEPT7 PE=1 SV=2	SEPT7	High	FALSE	50	2022	1	0	402.81	6680.05	66	437	50.7	8.63							1.28319	0.812389	1.22832	1.10442	1.07788	1.15929	1.00869	0.795763	0.956545	1.14829	0.92667	1.03476									1.00531	0.909735	0.923894	0.939163	0.942966	1.08854
Master Protein	P53396	ATP-citrate synthase OS=Homo sapiens GN=ACLY PE=1 SV=3	ACLY	High	FALSE	57	671	1	0	402.455	2386.42	54	1101	120.8	7.33	0.946032	0.979763	1.01208	0.965157	0.973467	0.934393	0.970354	0.948817	1.00164	1.01503	0.984522	0.95026	1.03748	1.03338	1.06124	1	0.999337	0.9834	1.03598	0.988367	1.02577	1.04371	0.998021	1.01377	0.985427	1.08751	0.983392	1.03098	1.01057	1.1325	1.0442	1.04977	1.02573	1.05747
Master Protein	P42262	Glutamate receptor 2 OS=Homo sapiens GN=GRIA2 PE=1 SV=3	GRIA2	High	FALSE	50	769	3	0	401.404	2770.82	52	883	98.8	7.58	1.07494	1.02434	1	0.953864	0.932238	1.03166	0.983653	1.06862	0.971411	0.921936	1.02991	0.989255	0.900464	0.949809	0.902435	1.00199	0.997255	0.920764	0.939147	0.91867	0.924771	0.926647	1.05615	1.03334	1.02203	0.941243	1.04897	0.99482	0.96588	0.953965	0.872367	0.969814	1.10065	0.955518
Master Protein	Q86UR5-8	Isoform 8 of Regulating synaptic membrane exocytosis protein 1 OS=Homo sapiens GN=RIMS1	RIMS1	High	FALSE	70	447	4	0	401.052	1619.81	57	1291	144.3	9.28	0.875037	0.766169	0.888791	0.83904	0.886157	0.798654	0.910123	1.00966	0.968591	0.957236	0.977531	0.979705	0.850015	0.782885	0.872997	1.00877	0.977321	0.942849	0.862389	1.01577	0.954634	0.962411	0.940592	0.931812	0.944981	0.993854	1.04735	0.98188	0.989611	0.839432	0.887511	1.00816	1.00756	0.974293
Master Protein	Q8WUM4	Programmed cell death 6-interacting protein OS=Homo sapiens GN=PDCD6IP PE=1 SV=1	PDCD6IP	High	FALSE	64	671	1	0	400.715	2493.18	60	868	96	6.52	0.985221	0.988487	1.00831	1.01544	0.934119	0.96188	1.01357	1.02235	1.00329	1.00286	1.03005	0.945394	1.02273	1.03457	1.0019	0.96853	1.00615	0.963364	1.03502	0.998894	1.01733	0.948402	1.05615	1.01054	0.99338	0.982385	1.02886	1.01634	1.01191	1.00739	1.04406	0.965301	1.01484	1.01399
Master Protein	A0A087WWK8	IQ motif and SEC7 domain-containing protein 1 OS=Homo sapiens GN=IQSEC1 PE=1 SV=1	IQSEC1	High	FALSE	64	691	1	0	396.838	2447.45	51	1114	124.4	8.41	0.986176	0.964107	1.06412	0.965292	1.03671	1.02504	1.03265	0.991378	0.985596	0.971169	0.9666	1.01729	0.986961	1.01456	0.957866	1.0126	0.983277	1.03097	0.958692	0.996036	0.981724	1.00743	1.02898	1.01724	1.05287	0.929722	0.984734	0.993947	0.934978	0.962869	1.01003	0.982858	0.969579	0.934435
Master Protein	P09972	Fructose-bisphosphate aldolase C OS=Homo sapiens GN=ALDOC PE=1 SV=2	ALDOC	High	FALSE	43	4165	16	0	396.692	17292.1	84	364	39.4	6.87	0.953134	1.01074	0.947927	1.05106	0.977384	0.925744	0.93998	1.01281	1.01321	0.963957	0.935435	0.893413	0.977162	0.964576	0.991292	0.932314	0.935131	0.854305	1.03516	0.956169	0.991414	0.921279	1.05397	1.02987	1.0237	0.972602	1.04285	1.0523	1.05074	0.973875	1.0753	0.892888	0.97328	1.04833
Master Protein	Q8WUM4-2	Isoform 2 of Programmed cell death 6-interacting protein OS=Homo sapiens GN=PDCD6IP	PDCD6IP	High	FALSE	64	663	1	0	396.463	2465.26	60	873	96.7	6.52							1.1	1.5	1.10588	1.59412	1.31765	2.72941															0.858824	1.22941	1.01765
Master Protein	Q6DN90	IQ motif and SEC7 domain-containing protein 1 OS=Homo sapiens GN=IQSEC1 PE=1 SV=1	IQSEC1	High	FALSE	64	694	1	0	396.425	2457.46	60	963	108.2	6.93	0.884211	1.08947	0.994737	1.28421	1.11053	1.52105	1.24242	1.28788	1.09091	1.81061	1.31061	1.5	0.859944	1.04202	1.17647	1.38375	1.2521	1.52381	1.88406	2.42512	2.07729	1.97585	0.73913	0.989474	1.23158	1.12632	0.628788	1.58333	1.29545	0.887955	1.22409	0.815126	0.661836	0.753623
Master Protein	P53396-2	Isoform 2 of ATP-citrate synthase OS=Homo sapiens GN=ACLY	ACLY	High	FALSE	57	657	1	0	396.369	2322.5	54	1091	119.7	7.33	0.831418	0.804772	0.912748	0.807384	0.991641	0.83194	1.02296	0.844057	0.970776	1.09013	0.902505	0.893787	1.06644	0.931627	1.20796	0.965301	1.05313	1.08999	1.09229	0.929839	1.0723	0.937997	1.00439	0.983629	0.944444	1.22553	0.853021	1.05059	1.02308	1.28476	1.0909	1.31957	0.962778	0.969305
Master Protein	O75955	Flotillin-1 OS=Homo sapiens GN=FLOT1 PE=1 SV=3	FLOT1	High	FALSE	47	968	31	0	396.179	3629.92	85	427	47.3	7.49	1.04316	0.89554	1.05043	0.896842	1.01964	1.04274	0.940094	0.821759	0.953767	0.910104	0.884894	0.924296	0.972834	0.946833	0.789994	0.901386	1.09965	0.873681	0.799893	0.79522	0.907416	0.975179	1.13813	1.00399	0.973293	0.933976	1.02738	0.879734	1.03942	0.934466	1.0835	1.01849	0.915273	0.888407
Master Protein	P55196-5	Isoform 5 of Afadin OS=Homo sapiens GN=MLLT4	MLLT4	High	FALSE	77	360	1	0	395.309	1275.42	46	1834	207.7	6.39	0.966328	0.915568	0.877076	0.935699	1.07104	0.978038	0.886621	0.872993	0.934864	0.96043	1.00745	0.987238	0.998071	0.950391	0.931189	1.04042	0.981761	0.983709	0.857332	0.943429	0.941072	0.965421	0.981555	0.973293	0.941217	0.931099	1.0121	0.957139	0.99651	1.02579	0.993768	1.03248	1.02337	1.01332
Master Protein	Q93008	Probable ubiquitin carboxyl-terminal hydrolase FAF-X OS=Homo sapiens GN=USP9X PE=1 SV=3	USP9X	High	FALSE	72	406	42	0	393.933	1457.42	30	2570	292.1	5.8	0.999919	1.11328	1.06317	1.14699	1.07272	1.14147	1.05839	1.12549	1.09654	1.03651	1.10383	1.00918	1.00449	1.13446	1.04803	1.10758	1.0342	0.977877	1.04571	1.11729	1.01862	1.09381	0.966339	1.00935	1.00085	0.954096	1.008	1.04888	0.990864	1.04993	0.973456	1.04099	0.974229	1.00528
Master Protein	Q02252	Methylmalonate-semialdehyde dehydrogenase [acylating], mitochondrial OS=Homo sapiens GN=ALDH6A1 PE=1 SV=2	ALDH6A1	High	FALSE	41	943	40	0	392.596	3409.83	74	535	57.8	8.5	1.03311	1.17664	1.23418	1.22259	1.12134	1.12	1.08203	1.10067	1.31646	1.13172	1.16735	1.09976	1.2244	1.15943	1.08321	1.06741	1.1324	1.15494	1.15935	0.987927	1.15481	1.12605	1.046	0.933164	0.973701	0.899497	0.9714	1.08278	0.944214	1.0587	1.02749	1.02725	0.889067	0.98125
Master Protein	F5H269	DmX-like protein 1 OS=Homo sapiens GN=DMXL1 PE=1 SV=1	DMXL1	High	FALSE	65	355	63	0	392.147	1243.14	26	3048	340	6.3	0.997375	1.04665	1.01552	0.993264	1.00604	1.02331	1.00389	1.0293	1.03086	0.952879	0.960216	1.02829	0.998883	0.991348	0.986982	1.02239	0.988713	1.01249	0.995313	0.962782	0.989396	1.00709	1.04117	0.975034	0.990964	1.00766	0.958728	0.981379	0.984168	0.980442	1.00348	1.01889	1.07621	0.982186
Master Protein	J3KN01	Afadin OS=Homo sapiens GN=MLLT4 PE=1 SV=1	MLLT4	High	FALSE	76	360	1	0	392.079	1273.81	46	1831	207.5	6.37	0.673575	0.68601	0.659067	0.557513	0.503627	0.556477	0.618529	0.874659	0.885559	0.959128	0.771117	0.820163							0.734554	0.91762	0.718535	0.713959	0.95881	0.84456	0.769948	0.902591	0.967302	0.912807	1.25341				0.89016	0.926773
Master Protein	Q9Y2Q0-3	Isoform 3 of Phospholipid-transporting ATPase IA OS=Homo sapiens GN=ATP8A1	ATP8A1	High	FALSE	55	698	2	0	391.971	2576.6	40	1149	129.6	7.33	1.03779	0.975349	1.12217	1.00646	0.906482	1.04991	1.03587	1.16502	0.94336	0.899786	0.995545	1.03934	1.05314	1.3767	0.968492	1.15309	1.01426	1.02535	0.989384	1.0883	0.974646	1.2242	1.02025	1.03059	1.0756	0.846202	1.06308	0.937604	0.973924	1.02027	1.03786	0.904081	0.939034	0.909259
Master Protein	P17252	Protein kinase C alpha type OS=Homo sapiens GN=PRKCA PE=1 SV=4	PRKCA	High	FALSE	55	930	36	0	391.646	3094.21	65	672	76.7	7.05	1.0586	1.0127	0.974583	1.02205	0.903295	0.947423	1.00469	0.997893	0.983651	0.973125	1.04251	1.04132	0.992684	0.953008	0.954766	0.964134	1.05045	0.999986	0.996364	0.928788	0.995655	1.0821	1.02827	0.950033	0.932157	1.12882	0.98653	0.936289	0.991707	1.01013	0.978151	1.0698	1.0174	0.997277
Master Protein	E9PN89	Heat shock cognate 71 kDa protein (Fragment) OS=Homo sapiens GN=HSPA8 PE=1 SV=1	HSPA8	High	FALSE	39	2226	2	0	391.234	8743.15	90	312	34.8	7.53	0.949831	0.798903	0.7961	0.823193	0.936671	0.813826	0.789098	0.834921	0.842481	0.814618	0.797677	0.779961	0.820231	0.836237	0.842758	0.854643	0.966113	0.80933	0.787343	0.804495	0.813625	0.764664	1.04251	0.996962	1.01871	0.987076	1.01398	0.935325	1.00273	0.887239	0.939905	0.859998	0.978885	0.960198
Master Protein	Q13554-2	Isoform 1 of Calcium/calmodulin-dependent protein kinase type II subunit beta OS=Homo sapiens GN=CAMK2B	CAMK2B	High	FALSE	40	1528	1	0	390.887	5972.91	65	542	60.3	7.28	0.965165	1.09857	0.989656	1.05432	0.995395	1.03437	1.09914	1.06235	0.956038	1.04709	1.00748	0.983527	0.889681	1.04362	1.09953	1.07291	0.771253	1.02858	1.06837	1.15884	1.00236	1.04705	0.916012	1.00367	1.01722	1.08008	1.0764	0.930369	1.02577	0.918846	0.964687	1.03185	1.02937	0.971218
Master Protein	Q9UQM7	Calcium/calmodulin-dependent protein kinase type II subunit alpha OS=Homo sapiens GN=CAMK2A PE=1 SV=2	CAMK2A	High	FALSE	44	2408	6	0	390.668	9329.08	71	478	54.1	7.08	1.06309	1.12557	1.18908	1.08613	1.04704	1.14404	1.04465	1.12613	1.08607	0.958312	1.05626	1.02046	1.04546	1.10965	1.05417	1.1141	1.04925	1.03423	1.12404	1.06865	1.10108	1.11899	0.977118	1.00098	0.995884	0.910271	1.01017	0.978138	0.946714	1.01571	0.967484	0.923775	0.993655	0.92201
Master Protein	P29401-2	Isoform 2 of Transketolase OS=Homo sapiens GN=TKT	TKT	High	FALSE	43	1098	43	0	389.948	4464.65	65	631	68.8	7.52	0.952391	0.974408	0.96169	1.08979	0.93755	0.936884	0.96678	1.00343	1.01886	0.958539	1.04389	0.909146	1.13448	1.04827	0.990545	0.957946	0.984415	0.86049	1.06196	1.01531	1.01597	0.937578	0.904905	1.01028	0.969988	0.924382	1.10472	0.975436	1.01389	0.954927	1.05619	0.967282	0.947097	1.07418
Master Protein	Q9Y2Q0	Phospholipid-transporting ATPase IA OS=Homo sapiens GN=ATP8A1 PE=1 SV=1	ATP8A1	High	FALSE	54	701	1	0	386.971	2585.47	37	1164	131.3	6.84	1.01699	0.808228	0.940569	0.945905	0.873662	0.90508	1.05207	1.05566	0.935128	0.802571	0.943292	1.01114	1.07558	1.40787	0.817586	1.09475	1.01787	0.887237	0.932241	0.96453	0.849157	1.20973	1.15335	0.984519	1.10819	0.875347	1.19566	0.892542	0.993491	1.08561	1.12613	0.998158	1.06998	0.948434
Master Protein	A0A087X2E3	Synapsin-2 OS=Homo sapiens GN=SYN2 PE=4 SV=1	SYN2	High	FALSE	29	1933	2	0	386.862	7275.41	74	478	52.3	7.72	1.16298	1.10708	1.1833	1.09764	1.0167	1.28639	1.49387	1.75613	1.51534	1.5	1.75767	1.3773	1.49076	1.83718	1.5127	1.83718	1.30947	1.43072	1.77428	1.97274	1.71124	1.73169	1.06218	0.990926	1.07441	1.09074	0.93865	1.40798	1.05675	1.22286	1.15935	0.941109	0.931857	1.03833
Master Protein	Q99832	T-complex protein 1 subunit eta OS=Homo sapiens GN=CCT7 PE=1 SV=2	CCT7	High	FALSE	40	1130	40	0	386.326	4382.22	79	543	59.3	7.65	1.00971	1.06324	1.06773	1.07002	1.02912	1.08565	1.06515	1.0578	1.03127	1.00933	1.00536	1.01882	1.04461	1.11516	1.09078	1.07197	1.01348	1.0402	1.04976	1.09316	1.03358	1.09712	1.01886	1.01314	1.03092	0.996508	1.00066	1.02709	1.01835	1.04788	1.01919	0.963968	0.987244	0.970802
Master Protein	P36776	Lon protease homolog, mitochondrial OS=Homo sapiens GN=LONP1 PE=1 SV=2	LONP1	High	FALSE	47	608	47	0	386.032	2283.5	45	959	106.4	6.39	1.04442	1.11606	1.04659	1.06487	1.02428	1.03098	1.00381	1.10978	1.02836	1.07032	1.09249	0.965504	1.0328	0.940194	1.08233	0.998341	0.972113	1.0861	1.11541	1.05775	1.05473	1.03741	1.01281	0.987925	0.974531	1.07826	0.992211	1.0573	0.99973	0.968135	0.96235	1.08487	1.00551	0.998654
Master Protein	P40926	Malate dehydrogenase, mitochondrial OS=Homo sapiens GN=MDH2 PE=1 SV=3	MDH2	High	FALSE	41	2660	41	0	385.962	9899.35	77	338	35.5	8.68	0.990044	1.1749	1.09452	1.11559	1.11467	1.10057	1.10798	1.19179	1.05875	1.07773	1.15148	0.961935	1.12385	1.10549	1.02335	1.12441	1.04897	1.15847	1.17701	1.1862	1.19966	1.1652	1.01076	1.03258	1.02114	0.997955	1.01276	1.07869	0.975571	1.07021	1.05343	0.926602	1.00207	0.970977
Master Protein	Q13554	Calcium/calmodulin-dependent protein kinase type II subunit beta OS=Homo sapiens GN=CAMK2B PE=1 SV=3	CAMK2B	High	FALSE	41	1492	3	0	385.827	5800.59	59	666	72.6	7.27	1.03047	1.26347	1.25239	1.2282	1.22939	1.28043	1.26677	1.09606	1.14969	1.18798	1.17121	1.1165	1.12485	1.1728	1.1805	1.21058	1.06481	1.21193	1.09887	1.16743	1.11684	1.07727	0.967471	0.982284	0.971215	0.96787	0.988409	1.04855	0.952791	1.06122	1.01362	0.919108	0.931654	0.898269
Master Protein	P35611-4	Isoform 4 of Alpha-adducin OS=Homo sapiens GN=ADD1	ADD1	High	FALSE	45	860	2	0	384.758	3172.84	68	662	73.3	6.16	1	0.925345	1.00925	1.08758	1.15412	1.0457	1.01936	0.908845	0.983992	1.05154	1.05372	0.981492	1.11388	0.905398	0.950694	1.00085	1.06068	1.08931	0.912432	0.989015	1.05254	1.04983	0.941469	0.978803	0.918036	0.973138	0.922753	0.967012	0.93067	0.949484	0.988781	0.989017	1.00207	1.02802
Master Protein	Q9H115	Beta-soluble NSF attachment protein OS=Homo sapiens GN=NAPB PE=1 SV=2	NAPB	High	FALSE	36	1739	30	0	383.567	6385.66	93	298	33.5	5.47	1.02615	1.14818	1.14881	1.14177	1.03897	1.16822	1.12147	1.12699	1.0498	1.06349	1.06409	1.05914	1.10171	1.15739	1.1591	1.08675	1.04763	1.128	1.09795	1.16946	1.09308	1.1639	1.04547	1.00394	1.03888	0.927215	0.982109	1.02604	0.999384	1.04921	1.02562	0.986367	0.983019	0.945388
Master Protein	Q9NZJ4	Sacsin OS=Homo sapiens GN=SACS PE=1 SV=2	SACS	High	FALSE	83	333	82	0	383.187	1081.12	21	4579	520.8	7.05	0.986792	1.0238	1.01805	0.975508	0.93052	0.9733	0.979793	1.01579	0.912425	0.969768	0.960313	0.94504	0.984205	1.05152	1.09733	1.00224	0.989777	1.02587	0.997075	1.02411	0.947334	0.92956	1.02398	0.985275	1.01813	1.12063	1.05838	1.02544	1.06955	1.00682	0.980637	0.99504	1.02224	0.931443
Master Protein	Q13153	Serine/threonine-protein kinase PAK 1 OS=Homo sapiens GN=PAK1 PE=1 SV=2	PAK1	High	FALSE	40	1203	22	0	382.993	4811.62	74	545	60.6	5.76	0.992869	1.01413	1.01902	1.07113	1.07512	1.05063	0.966701	1.02942	1.02621	0.945319	1.00905	0.924235	0.985872	1.02477	0.954989	1.05329	0.987158	0.895175	0.931256	1.02414	0.952044	0.926235	0.992958	1.04419	1.0123	0.823005	1.09839	0.996709	0.985911	1.01444	1.06249	0.867308	1.05664	0.983682
Master Protein	E7EQR4	Ezrin OS=Homo sapiens GN=EZR PE=1 SV=3	EZR	High	FALSE	63	873	49	0	382.7	3096.42	72	586	69.3	6.16	1.15067	0.783706	0.753182	1.17381	1.14893	0.923603	1.08372	0.688242	1.2324	0.87294	0.924152	1.08469	1.0637	0.785007	0.750078	0.709657	1.07146	1.09347	0.961329	0.671008	1.14073	1.13682	1.07439	0.816658	0.891532	0.850492	0.842559	0.898679	1.02428	1.0563	0.948666	1.07616	0.88455	1.19876
Master Protein	Q9Y4W6	AFG3-like protein 2 OS=Homo sapiens GN=AFG3L2 PE=1 SV=2	AFG3L2	High	FALSE	63	674	62	0	382.533	2343.77	65	797	88.5	8.66	1.08372	1.02044	0.990534	0.953677	0.977711	0.936128	1.01384	1.01448	0.984792	0.960374	0.99106	0.963281	0.997307	0.920988	0.993294	0.934782	1.04229	1.00259	1.06137	0.937916	1.0136	0.947982	1.07208	1.0273	1.0099	1.03592	1.02918	1.0368	0.980768	0.971361	0.906182	0.999617	0.996871	0.964923
Master Protein	P42262-3	Isoform 3 of Glutamate receptor 2 OS=Homo sapiens GN=GRIA2	GRIA2	High	FALSE	48	724	1	0	381.843	2620.75	49	901	100.5	7.59													0.906122	0.820408	0.91102	0.897959	1	0.934694												0.910204	0.909388	0.833469
Master Protein	P60880-2	Isoform 2 of Synaptosomal-associated protein 25 OS=Homo sapiens GN=SNAP25	SNAP25	High	FALSE	34	2303	2	0	381.655	9122.2	83	206	23.3	4.86	0.965296	0.816195	0.872751	0.971722	0.883033	1.15167	0.856785	0.912445	0.833021	0.837398	0.873671	0.883052	0.893086	0.988425	0.93573	1.10752	0.773987	1.01127	0.850811	1.01593	0.808806	1.02491	0.932503	1.03728	0.962725	0.867609	0.931207	0.844903	0.920575	0.951873	0.878465	0.922327	0.873696	0.942642
Master Protein	P50991	T-complex protein 1 subunit delta OS=Homo sapiens GN=CCT4 PE=1 SV=4	CCT4	High	FALSE	44	1026	43	0	381.53	3934.2	79	539	57.9	7.83	1.00402	1.11628	1.1096	1.09065	1.10694	1.13111	1.04478	1.03242	0.981067	1.01069	1.02791	1.0166	1.03438	1.07104	1.07859	1.05821	1.0071	1.02789	1.09226	1.12582	1.06783	1.10223	0.979638	1.01719	1.03584	0.97506	1.00294	1.02886	0.997256	1.0229	1.05074	0.836849	0.967507	0.975417
Master Protein	Q99250	Sodium channel protein type 2 subunit alpha OS=Homo sapiens GN=SCN2A PE=1 SV=3	SCN2A	High	FALSE	48	652	31	0	381.387	2440.01	22	2005	227.8	5.73	0.972882	0.958014	0.998855	0.956327	0.911258	0.989526	0.996035	0.961935	0.970917	0.944334	0.925379	0.9356	0.968886	1.01025	1.05565	0.982456	0.888603	1.01095	0.94896	0.990611	0.937019	1.03238	0.979691	0.993162	0.986553	0.988318	0.979632	0.9342	0.979648	0.978357	1.03433	1.05319	1.01175	0.978857
Master Protein	O94826	Mitochondrial import receptor subunit TOM70 OS=Homo sapiens GN=TOMM70A PE=1 SV=1	TOMM70A	High	FALSE	44	927	44	0	381.171	3182.6	71	608	67.4	7.12	1.06604	1.26467	1.24021	1.22578	1.17187	1.22038	1.33473	1.2947	1.24985	1.19707	1.24132	1.20763	1.24839	1.20447	1.20548	1.16739	1.14711	1.22337	1.28591	1.20903	1.24045	1.21082	1.04479	1.01826	1.01684	1.02051	1.0058	1.16571	0.950879	1.17601	1.08589	1.03083	0.971612	0.965236
Master Protein	O75334-6	Isoform 6 of Liprin-alpha-2 OS=Homo sapiens GN=PPFIA2	PPFIA2	High	FALSE	65	412	3	0	380.853	1510.81	47	1152	131.5	6.65	1.00043	1.10872	1.1792	1.03782	1.52385	1.41642	0.944631	0.929108	0.900633	0.971129	1.01275	1.02492	0.930044	0.94392	0.991039	1.11505	0.978223	1.03951	0.939875	1.19796	1.083	1.24617	0.98979	0.965406	0.975075	0.906102	1.08365	0.953332	0.927427	0.966564	1.00453	0.978223	0.983929	1.02401
Master Protein	P35611-6	Isoform 6 of Alpha-adducin OS=Homo sapiens GN=ADD1	ADD1	High	FALSE	44	864	1	0	380.772	3241.03	64	662	73.3	6.55	0.913578	0.769953	0.918798	0.966426	1.54494	0.876081	0.955281	0.625978	0.845722	1.00502	0.995731	0.96361	1.12038	0.673871	0.748333	0.958118	0.926935	1.11075	0.627544	0.86515	1.04213	0.932556	1.02554	0.925408	0.789813	0.913949	0.915517	0.838169	0.875366	0.907634	1.12586	1.05065	1.04795	1.05527
Master Protein	A0A087WZE4	Spectrin alpha chain, erythrocytic 1 OS=Homo sapiens GN=SPTA1 PE=1 SV=1	SPTA1	High	FALSE	89	264	89	0	378.856	885.64	40	2430	280.9	5.06	1.14634	0.923391	0.817619	0.890314	0.98393	0.698883	0.837572	1.0185	0.886055	0.722893	0.886086	1.13488	0.801049	0.730251	0.753189	0.858057	0.966979	0.793386	0.799228	0.94259	0.972535	0.79501	0.890527	0.969505	1.03144	0.93087	0.973972	0.744614	1.32994	0.992469	0.895653	0.715074	2.33814	1.77478
Master Protein	Q5TF21	Protein SOGA3 OS=Homo sapiens GN=SOGA3 PE=2 SV=1	SOGA3	High	FALSE	67	622	59	0	376.832	2237.54	55	947	103.1	6.06	1.00975	0.94987	1.00625	0.968962	0.965923	0.973034	0.954593	0.875413	0.965693	0.94859	0.934192	0.934524	0.985474	0.94231	0.974079	0.978015	0.965629	0.991163	0.908481	0.963985	0.980501	1.00282	0.993691	0.976941	0.964918	1.08277	0.966015	0.932747	0.96131	0.983384	0.999404	1.10483	0.995554	0.957377
Master Protein	Q5SW79	Centrosomal protein of 170 kDa OS=Homo sapiens GN=CEP170 PE=1 SV=1	CEP170	High	FALSE	61	417	4	0	376.756	1347.56	45	1584	175.2	7.11	0.96067	0.920257	1.00875	0.912644	1.17894	1.03071	0.901198	0.78655	0.858825	1.0648	0.96752	1.00745	0.961491	0.887978	0.968303	1.04564	0.914503	1.07512	0.845902	1.03068	0.993257	1.05121	0.948144	0.954303	0.92301	1.0643	0.982897	0.911382	0.948932	1.0155	1.05913	1.14626	0.987033	1.04586
Master Protein	Q9Y4C0	Neurexin-3 OS=Homo sapiens GN=NRXN3 PE=1 SV=4	NRXN3	High	FALSE	53	574	6	0	376.659	2037.06	34	1643	180.5	5.54	0.99824	0.990918	0.954322	0.986518	0.912297	1.02406	1.0334	1.05438	1.02106	0.945842	1.00119	0.969143	0.954422	0.989151	0.946813	1.01622	0.979664	0.939502	0.952186	0.972196	0.993384	0.936276	0.9908	1.01665	0.991413	0.985894	1.01977	0.975829	0.95438	0.963532	0.90713	1.00039	1.04324	0.989802
Master Protein	F5H2F4	C-1-tetrahydrofolate synthase, cytoplasmic OS=Homo sapiens GN=MTHFD1 PE=1 SV=1	MTHFD1	High	FALSE	48	656	47	0	376.526	2478.26	43	1020	110.5	8.43	0.960524	0.91125	0.931694	1.00318	0.994248	0.996732	1.03502	0.958615	1.09796	0.952012	1.03856	1.03897	1.04311	0.978201	1.04522	0.895558	1.02258	1.01748	0.967547	0.942184	1.09765	1.22407	0.986281	0.919302	0.923488	1.01737	0.935227	0.937713	1.01104	1.08566	0.976873	1.10903	0.952173	1.04187
Master Protein	Q9Y2J0	Rabphilin-3A OS=Homo sapiens GN=RPH3A PE=1 SV=1	RPH3A	High	FALSE	53	655	51	0	376.514	2395.27	61	694	76.8	8.34	0.936133	1.1142	0.982794	0.995803	1.13949	1.14057	0.851516	1.02156	0.995067	1.02052	1.10228	0.983694	0.920732	0.936437	1.0933	1.03658	0.978106	0.991232	1.07755	1.07147	1.02008	0.940631	0.896634	1.04006	0.91272	1.10551	1.02327	1.02939	1.00074	1.07959	1.05484	1.14274	1.02345	0.986589
Master Protein	O00499-5	Isoform IID of Myc box-dependent-interacting protein 1 OS=Homo sapiens GN=BIN1	BIN1	High	FALSE	41	943	6	0	376.488	3364.63	73	550	59.9	5	0.973457	1.0457	1.10977	1.12248	1.09481	1.03253	1.04724	0.972435	1.07483	1.26831	1.01263	0.99186	1.20514	1.12847	1.15129	1.0955	0.991054	1.2026	1.08296	1.2297	1.07898	1.03691	0.919379	1.0107	0.981823	0.936657	0.994263	1.04096	1.01036	1.0495	1.25448	0.983163	0.943861	1.00275
Master Protein	Q12906-7	Isoform 7 of Interleukin enhancer-binding factor 3 OS=Homo sapiens GN=ILF3	ILF3	High	FALSE	47	563	40	0	375.797	2045.71	57	898	95.7	8.81	0.994275	0.95153	0.966193	0.972009	0.954382	0.904898	0.991173	0.910202	0.986492	0.983228	0.935165	1.01591	1.02337	1.01267	0.996225	0.975463	1.01949	1.06299	1.02221	0.991348	1.06346	1.01294	1.00875	0.999279	1.01876	1.11985	0.963029	0.966582	0.944208	0.980037	0.960373	0.944339	0.956455	0.995073
Master Protein	P09471-2	Isoform Alpha-2 of Guanine nucleotide-binding protein G(o) subunit alpha OS=Homo sapiens GN=GNAO1	GNAO1	High	FALSE	43	3909	2	0	372.865	11670.4	70	354	40.1	5.9	1.16293	1.46672	1.59544	1.46439	1.2498	1.46945	1.46202	1.38814	1.39733	1.37056	1.30358	1.28324	1.58237	1.55151	1.57704	1.44503	1.34114	1.54022	1.69124	1.63152	1.626	1.66347	1.03362	1.03857	1.03077	1.02714	0.96001	1.16763	1.01224	1.32275	1.21512	1.08859	0.989985	1.0131
Master Protein	O75891-3	Isoform 3 of Cytosolic 10-formyltetrahydrofolate dehydrogenase OS=Homo sapiens GN=ALDH1L1	ALDH1L1	High	FALSE	48	602	35	0	372.79	2294.98	62	912	99.7	5.94	1.0381	1.0778	1.05282	1.11574	1.07235	1.0424	1.12428	1.24252	1.24856	0.982017	1.1514	1.00864	1.02628	1.12607	1.09204	1.04001	0.959423	0.927457	1.02301	1.03447	1.07475	1.0148	1.03429	0.875326	0.987792	0.960783	0.997889	1.03175	0.960096	1.01587	1.12518	0.980258	0.993719	1.02192
Master Protein	Q3V6T2	Girdin OS=Homo sapiens GN=CCDC88A PE=1 SV=2	CCDC88A	High	FALSE	83	309	2	0	370.924	1056.07	43	1871	215.9	6.21	1.00121	0.944218	0.958518	0.946932	0.988446	1.00131	1.00795	0.952157	0.998833	1.00653	0.955714	0.959712	0.910112	0.919617	0.950306	0.943953	0.910248	1.00137	0.94032	0.95193	0.935	0.949579	0.976101	0.994578	0.995501	1.02008	0.985285	0.98712	1.01943	0.947638	0.961981	1.02121	1.03083	1.00232
Master Protein	P35222	Catenin beta-1 OS=Homo sapiens GN=CTNNB1 PE=1 SV=1	CTNNB1	High	FALSE	38	686	33	0	370.895	2485.17	64	781	85.4	5.86	1.05193	0.981759	0.978148	0.9882	0.993233	1.01659	0.986195	0.991284	0.977771	0.929497	1.02244	1.01583	1.01545	0.994991	0.986825	1.01765	1.03893	0.990074	0.970156	0.991697	1.00657	1.03159	1.02194	0.985178	0.985971	0.93997	1.00989	0.966054	0.948464	1.01611	0.990221	1.06584	1.04383	1.00152
Master Protein	O15075	Serine/threonine-protein kinase DCLK1 OS=Homo sapiens GN=DCLK1 PE=1 SV=2	DCLK1	High	FALSE	49	882	1	0	369.007	3332.42	62	740	82.2	8.66	0.967678	0.911487	0.955246	0.999005	1.03779	0.995027	0.895025	0.890651	1.02952	1.12356	1.06725	1.06506	1.01489	0.836879	1.22695	1.17872	0.980851	1.22447	0.832629	1.16441	1.01775	0.993238	0.98563	1.02785	1.02138	1.22725	1.01531	1.00492	1.00656	0.985106	1.13014	1.10851	1.10355	1.0093
Master Protein	Q9UBC2-2	Isoform 2 of Epidermal growth factor receptor substrate 15-like 1 OS=Homo sapiens GN=EPS15L1	EPS15L1	High	FALSE	48	601	47	0	368.833	2311.78	56	910	99.5	5.08	0.99552	0.895345	0.913127	0.926436	0.925102	0.92013	0.978003	0.904354	0.9693	0.935173	0.994872	0.955047	0.952537	0.914515	0.912436	0.927643	0.963172	0.902764	0.889305	0.903872	0.940544	0.933057	0.984187	1.01928	0.989777	0.999583	0.997602	0.972864	0.998084	0.94296	0.953965	0.986437	1.01974	0.997847
Master Protein	Q9Y4G8	Rap guanine nucleotide exchange factor 2 OS=Homo sapiens GN=RAPGEF2 PE=1 SV=1	RAPGEF2	High	FALSE	56	443	51	0	368.368	1574.78	45	1499	167.3	6.67	0.988599	0.899883	0.940203	0.960095	0.938925	0.956841	0.950304	0.899777	0.997674	0.958628	0.941432	0.970771	0.956025	0.959804	0.955492	0.99327	0.946601	1.0122	0.910569	0.991595	0.962398	1.04628	0.93336	0.99579	0.97468	0.986398	0.975286	0.918433	0.926958	0.976128	0.988076	1.05163	1.00014	1.02448
Master Protein	P46940	Ras GTPase-activating-like protein IQGAP1 OS=Homo sapiens GN=IQGAP1 PE=1 SV=1	IQGAP1	High	FALSE	53	335	51	0	368.231	1167.4	43	1657	189.1	6.48	0.941546	0.925152	0.95305	0.978611	0.932463	0.85917	0.907653	0.994875	1.03898	1.09046	0.931968	1.03392	0.918874	0.881394	0.942153	0.903021	1.00888	0.970806	1.06308	1.00638	1.02819	0.878523	0.993092	0.975681	0.979106	1.07884	0.940464	1.02435	1.0399	0.916354	1.00456	0.980494	0.917388	0.964995
Master Protein	O43491	Band 4.1-like protein 2 OS=Homo sapiens GN=EPB41L2 PE=1 SV=1	EPB41L2	High	FALSE	60	751	7	0	368.222	2627.04	54	1005	112.5	5.44	1.06506	0.830623	0.878997	1.39284	1.745	0.917065	1.21042	0.796279	1.24718	1.19351	0.909943	1.17866	1.47503	0.799484	0.951436	0.885418	0.939881	1.34961	0.884345	0.90965	1.16417	1.02427	0.916619	0.804703	0.801095	0.941058	0.794321	0.919905	1.04131	0.972802	0.958133	1.06904	0.847632	1.20896
Master Protein	Q05639	Elongation factor 1-alpha 2 OS=Homo sapiens GN=EEF1A2 PE=1 SV=1	EEF1A2	High	FALSE	41	1161	26	0	368.119	4085.32	83	463	50.4	9.03	0.969442	1.02008	0.965366	1.00512	0.945768	1.01458	0.984361	1.00199	0.991748	1.01164	1.02809	0.93584	0.961623	1.03445	1.04443	0.969024	0.993994	0.954101	1.13133	1.10501	0.999841	1.02692	0.962608	1.02742	0.975966	1.0515	1.065	1.06584	0.989067	1.04476	0.965496	0.960462	0.980719	1.03322
Master Protein	P21579	Synaptotagmin-1 OS=Homo sapiens GN=SYT1 PE=1 SV=1	SYT1	High	FALSE	35	1517	2	0	367.909	5433.64	69	422	47.5	8.12	1.04945	0.927197	0.968737	0.95289	0.906384	0.996841	0.973679	1.01959	0.966176	0.893596	0.95381	0.928502	0.943067	0.966149	0.94917	0.995798	1.00963	0.945486	0.994361	0.974338	0.949636	0.95288	1.03946	1.03816	1.02949	0.888104	1.04145	0.972025	0.928511	0.989187	0.929769	1.01286	1.02998	0.960415
Master Protein	Q7RTP6	Protein-methionine sulfoxide oxidase MICAL3 OS=Homo sapiens GN=MICAL3 PE=1 SV=2	MICAL3	High	FALSE	74	350	65	0	367.658	1260.58	39	2002	224.2	5.55	0.925557	0.924044	0.915965	0.977384	1.10728	0.959066	0.931944	0.869276	0.949503	1.03593	1.00523	1.02141	1.03384	0.928391	0.913817	1.08687	0.984699	1.05607	0.851732	0.976917	1.0167	1.02934	0.922419	0.969795	0.960865	1.09215	0.967034	0.938309	0.910588	1.02953	1.05297	1.11474	0.994286	1.03011
Master Protein	Q5TIG5	Afadin OS=Homo sapiens GN=MLLT4 PE=1 SV=1	MLLT4	High	FALSE	68	347	1	0	366.612	1225.58	45	1665	189	6.49	0.940589	0.919621	1.00449	0.865701	1.01947	1.07988	0.684729	0.715928	0.750411	0.962233	0.840722	0.829228												1.0699	0.885172	0.908138	0.91133	0.807882	1.08703
Master Protein	Q3V6T2-2	Isoform 2 of Girdin OS=Homo sapiens GN=CCDC88A	CCDC88A	High	FALSE	82	302	1	0	364.272	1037.75	44	1843	212.5	5.97
Master Protein	P42345	Serine/threonine-protein kinase mTOR OS=Homo sapiens GN=MTOR PE=1 SV=1	MTOR	High	FALSE	58	319	58	0	363.624	1159.56	27	2549	288.7	7.17	0.963644	0.903234	0.897814	0.926996	0.864145	0.894553	0.960388	0.953309	0.970387	0.945564	0.926615	0.999553	0.877965	0.886947	0.898732	0.909501	0.917258	0.891772	0.92363	0.918977	0.913322	0.946354	1.01884	0.95396	0.942563	1.01171	0.948518	0.944388	0.931654	0.868207	0.878088	0.942765	0.938719	0.950144
Master Protein	Q99719	Septin-5 OS=Homo sapiens GN=SEPT5 PE=1 SV=1	SEPT5	High	FALSE	38	1480	2	0	363.606	5886.16	75	369	42.8	6.67	1.02884	0.963221	0.668404	0.953065	1.05776	0.937337	0.966579	0.829502	0.915339	1.00258	1.06936	0.960163	1.0997	0.823959	0.908702	1.16229	1.00255	0.990351	0.913737	1.08315	1.03316	1.0394	0.932157	1.03357	0.961842	0.879731	1.13207	1.02209	0.956174	1.07695	1.09843	0.979933	1.19332	1.05978
Master Protein	J3KQA0	Synaptotagmin I, isoform CRA_b OS=Homo sapiens GN=SYT1 PE=1 SV=1	SYT1	High	FALSE	34	1526	1	0	363.093	5531.11	69	419	47.2	7.94	1.01571	0.642567	0.902579	0.940017	0.553134	0.66164	1.01467	0.78607	0.954281	1.0203	0.993296	0.596955	0.913469	0.411725	1.3561	0.398891	0.657365	1.04445	1.6931	0.960585	1.15679	0.608104	0.893713	1.0732	0.76731	1.57183	0.650216	1.1737	0.918013	0.59069	0.941821	1.24537	0.88548	0.817734
Master Protein	P07954	Fumarate hydratase, mitochondrial OS=Homo sapiens GN=FH PE=1 SV=3	FH	High	FALSE	34	1275	34	0	362.955	4843.45	69	510	54.6	8.76	0.943352	0.967532	0.935975	0.891956	0.88605	0.892634	0.939628	0.970616	0.953111	0.94246	0.975393	0.86463	1.00714	0.904752	0.914083	0.944437	0.950224	1.02013	1.02562	0.941623	1.0008	0.976861	1.08434	0.931875	1.00222	1.13129	1.02	0.993987	1.0057	0.936666	0.95573	0.968712	1.00245	1.01288
Master Protein	Q10567	AP-1 complex subunit beta-1 OS=Homo sapiens GN=AP1B1 PE=1 SV=2	AP1B1	High	FALSE	50	923	1	0	362.549	3121.77	46	949	104.6	5.06	0.96171	1.12429	1.11667	1.18429	1.08374	1.10763	1.09717	1.10855	1.12177	1.12927	1.08063	1.02942	1.07787	1.04695	1.04577	1.03734	1.01559	1.02797	1.08457	1.10417	1.08509	1.02269	0.988678	1.02176	0.974055	1.01116	0.988939	1.09583	0.988724	1.06918	1.02385	0.994671	0.956075	0.987187
Master Protein	G3XAH0	HCG2002594, isoform CRA_c OS=Homo sapiens GN=SEPT5 PE=1 SV=1	SEPT5	High	FALSE	38	1438	2	0	362.202	5709.72	74	378	43.8	6.67	1.03267	1.07677	1.09213	1.04757	0.997035	1.09804	1.05501	1.13591	1.06918	0.991734	1.08547	1.00243	0.99261	1.05175	1.01348	1.10768	1.05741	0.99829	1.03086	1.06568	1.02861	1.07744	0.980129	1.01861	1.02497	0.89894	1.05139	1.05077	0.953775	1.02632	1.00555	0.976427	1.00222	0.942699
Master Protein	Q99460	26S proteasome non-ATPase regulatory subunit 1 OS=Homo sapiens GN=PSMD1 PE=1 SV=2	PSMD1	High	FALSE	47	504	47	0	362.089	1700.53	54	953	105.8	5.39	0.950261	1.01443	1.00783	1.02106	0.960867	1.02125	1.03501	1.05461	1.05853	0.993776	0.997214	0.987378	0.985062	1.08707	1.08004	1.0664	0.962817	0.97478	1.06561	1.12563	0.987579	1.05662	0.975582	1.00039	0.972084	0.999516	1.04169	1.00455	0.984741	0.999065	0.971048	0.976675	0.993033	0.992987
Master Protein	Q16658	Fascin OS=Homo sapiens GN=FSCN1 PE=1 SV=3	FSCN1	High	FALSE	40	994	40	0	361.802	3730.99	68	493	54.5	7.24	0.952084	1.29699	1.27348	1.30331	1.16661	1.26436	1.18505	1.38585	1.27195	1.18451	1.22231	1.04804	1.05757	1.26053	1.14848	1.26148	1.02796	1.0541	1.12855	1.33315	1.07478	0.985231	0.938723	1.05389	1.00516	0.911742	1.05756	1.15308	1.01015	1.08877	1.10743	0.932835	0.942323	0.958871
Master Protein	Q15276	Rab GTPase-binding effector protein 1 OS=Homo sapiens GN=RABEP1 PE=1 SV=2	RABEP1	High	FALSE	64	490	64	0	361.683	1725.82	63	862	99.2	5.01	0.996116	0.972841	0.929833	0.960176	0.972416	0.964505	0.918489	0.938947	0.955041	0.944001	0.933394	0.899852	0.921474	1.01512	0.943924	0.962554	0.927859	0.910036	0.872612	0.957719	0.884052	0.920388	1.00017	1.04518	1.03698	0.991674	1.06142	0.974987	1.03383	1.05339	1.0262	1.18583	1.05591	1.02827
Master Protein	O75335	Liprin-alpha-4 OS=Homo sapiens GN=PPFIA4 PE=2 SV=3	PPFIA4	High	FALSE	62	375	41	0	361.39	1350.1	48	1185	134.3	6.74	0.934869	0.880626	0.956922	0.898898	0.893351	0.944013	0.944723	0.856885	0.919423	0.954337	0.893122	1.19779	0.910108	0.913909	0.967231	0.895316	0.984315	1.00996	0.958718	0.902866	0.987976	0.972738	0.985815	0.947022	0.994111	1.13247	0.922598	0.992237	0.89948	0.9891	0.993657	1.08097	1.00039	0.973972
Master Protein	P49418	Amphiphysin OS=Homo sapiens GN=AMPH PE=1 SV=1	AMPH	High	FALSE	43	1146	27	0	361.357	4275.08	72	695	76.2	4.64	1.00866	0.980898	0.997101	1.03149	0.969056	1.00011	0.996349	0.939981	0.955197	1.00871	0.984538	0.925132	1.02282	1.01284	0.901417	1.01732	0.991297	0.92692	0.93901	1.03427	0.928663	0.996468	1.015	1.04738	1.05281	0.944423	1.04691	1.01703	0.996513	0.985905	1.09223	0.929185	0.947586	1.00043
Master Protein	P35573	Glycogen debranching enzyme OS=Homo sapiens GN=AGL PE=1 SV=3	AGL	High	FALSE	64	427	64	0	360.934	1459.71	43	1532	174.7	6.76	0.96569	1.01116	1.06178	1.05875	0.910827	1.02039	0.963472	1.00142	1.05634	1.00505	1.00155	1.0791	1.03519	0.954718	0.981827	0.968705	0.985831	0.964519	1.07048	0.933919	0.956175	0.978039	1.0211	0.97186	0.960919	0.951075	0.951357	1.05803	1.06342	1.04696	1.01978	0.985381	1.06357	1.04203
Master Protein	Q10567-3	Isoform C of AP-1 complex subunit beta-1 OS=Homo sapiens GN=AP1B1	AP1B1	High	FALSE	50	911	1	0	360.852	3069.48	46	939	103.5	5.16	0.927813	4.13376	3.29512	4.81741	3.15499	3.80892	2.00526	1.90242	2.0021	1.84719	1.82772	1.89716	1.76068	1.99239	1.94734	1.68286	1.43359	1.78057	1.97901	1.83285	1.76955	1.67516	0.991346	1.28238	1.11677	0.991507	0.969753	1.23067	1.14124	1.56232	1.34406	1.08484	0.90625	1.0149
Master Protein	Q9UQM7-2	Isoform B of Calcium/calmodulin-dependent protein kinase type II subunit alpha OS=Homo sapiens GN=CAMK2A	CAMK2A	High	FALSE	41	2069	3	0	360.85	7638.54	70	489	55.3	7.44	0.862175	0.949173	1.00733	0.917021	0.925059	0.847754	1.1459	0.943113	1.08428	1.15986	0.907822	1.00948	1.02722	0.872718	1.25124	0.708098	0.813641	1.09376	1.31329	1.00762	1.35366	0.838555	1.06689	0.97234	0.871868	1.41395	0.734264	1.02686	1.19542	0.870229	1.15632	1.18487	0.769687	1.12108
Master Protein	O15075-2	Isoform 1 of Serine/threonine-protein kinase DCLK1 OS=Homo sapiens GN=DCLK1	DCLK1	High	FALSE	50	857	2	0	360.727	3218.48	61	729	81	8.66	1.08875	1.00443	1.04573	1.06609	1.0697	1.08548	1.04119	0.971531	0.992417	0.954643	0.944808	0.944932	1.00679	0.968909	1.01079	1.09268	1.0246	0.991534	0.898974	1.06811	0.959709	0.998119	1.03411	1.02378	0.991613	0.901157	1.08727	1.01152	0.947614	1.03373	0.980292	0.972758	1.0973	0.99861
Master Protein	P31930	Cytochrome b-c1 complex subunit 1, mitochondrial OS=Homo sapiens GN=UQCRC1 PE=1 SV=3	UQCRC1	High	FALSE	35	1211	34	0	359.962	4501.79	64	480	52.6	6.37	1.01403	1.21613	1.15831	1.1119	1.09923	1.14219	1.05976	1.04101	1.06919	1.07941	1.05781	1.00981	1.05298	1.01093	1.10865	1.04834	1.09053	1.1562	1.23864	1.07675	1.14824	1.03756	1.0481	0.984454	0.992677	1.10664	0.977637	1.06154	0.989319	1.04067	0.977918	0.993971	0.956538	0.965487
Master Protein	P21359	Neurofibromin OS=Homo sapiens GN=NF1 PE=1 SV=2	NF1	High	FALSE	64	344	63	0	359.576	1208.12	24	2839	319.2	7.39	1.01839	1.0643	1.06438	1.05122	1.00878	1.10801	1.04878	1.04318	1.06664	1.00484	1.0143	1.00356	1.04592	1.07744	1.10278	1.08521	1.06105	1.09224	1.13019	1.12106	1.12506	1.11098	1.01619	0.994903	0.994308	0.960458	0.981827	0.98742	0.97619	1.03144	0.965768	1.02862	0.981947	0.975314
Master Protein	Q9Y4C0-4	Isoform 4a of Neurexin-3 OS=Homo sapiens GN=NRXN3	NRXN3	High	FALSE	50	570	3	0	358.649	2011.15	39	1392	153.8	6.02	1.02046	0.950685	0.94117	0.975138	0.923982	0.958564	0.969277	0.974631	0.982544	0.948214	0.986966	0.935994	0.909122	0.930372	0.895332	0.9085	0.994518	0.951057	1.04931	1.01415	1.06495	1.027	0.997908	1.07377	1.03366	1.11408	0.98138	1.03992	0.984057	0.960269	0.947779	1.00831	0.967623	0.96583
Master Protein	Q5JUW8	Discs, large homolog 3 (Neuroendocrine-dlg, Drosophila), isoform CRA_b OS=Homo sapiens GN=DLG3 PE=1 SV=1	DLG3	High	FALSE	51	395	49	0	358.518	1432.01	53	849	93.5	7.05	1.00283	0.974552	0.969577	0.991162	0.995305	1.00997	0.954332	0.980652	0.982202	0.951062	0.988613	0.910995	0.94029	0.983078	0.961981	1.05867	0.976445	0.979576	0.939648	0.989069	0.946555	0.946106	0.9918	1.00757	0.998416	0.990183	1.05748	1.00712	1.01247	1.00071	0.960022	1.01071	1.04255	0.992
Master Protein	E7EW20	Unconventional myosin-VI OS=Homo sapiens GN=MYO6 PE=1 SV=2	MYO6	High	FALSE	61	364	1	0	357.829	1282.37	46	1295	149.8	8.51	1.0757	0.864542	0.868526	1.22311	1.43825	1.00996	0.977387	0.555276	1.05528	1.07286	0.896985	0.997487	0.866017	0.978076	0.834348	0.862363	0.91352	0.926918	0.801097	0.791495	0.854595	0.816187	1.0192	0.984064	1.09163	1.04781	0.861809	0.81407	0.977387	0.83922	0.971985	0.82704	0.821674	0.807956
Master Protein	P31040	Succinate dehydrogenase [ubiquinone] flavoprotein subunit, mitochondrial OS=Homo sapiens GN=SDHA PE=1 SV=2	SDHA	High	FALSE	42	976	42	0	357.127	4205.82	70	664	72.6	7.39	1.06133	1.04838	1.01886	1.00074	1.01724	0.949635	1.05353	1.05359	0.992751	1.03474	0.988242	1.0627	0.998596	0.971497	1.06801	1.00524	1.04834	1.09152	1.08317	1.00883	1.08681	1.02748	1.0628	0.999661	1.05068	1.06595	0.980552	1.04655	0.969155	1.03333	1.01676	1.03173	0.974762	0.93581
Master Protein	Q9UM54-6	Isoform 6 of Unconventional myosin-VI OS=Homo sapiens GN=MYO6	MYO6	High	FALSE	61	360	1	0	357.064	1263.04	45	1285	148.6	8.56	1.09491	0.918357	0.957134	1.01614	1.09106	0.935709	1.0286	0.866842	0.985448	1.04667	0.944445	1.07993	1.13073	0.986722	0.997613	0.959375	1.05159	1.17919	1.08502	0.894036	1.11407	1.07033	1.04904	0.962036	0.917007	1.01333	0.874977	0.988367	0.972633	1.02223	1.01725	1.03625	0.93547	1.02017
Master Protein	Q96KP4	Cytosolic non-specific dipeptidase OS=Homo sapiens GN=CNDP2 PE=1 SV=2	CNDP2	High	FALSE	35	937	35	0	356.288	3613.74	68	475	52.8	5.97	0.964697	0.865801	0.944938	1.00226	0.898763	0.899316	0.836975	0.937974	0.970434	0.971057	0.902908	0.901088	1.04388	1.06138	0.938634	0.906163	0.908946	0.877821	0.862301	0.948567	0.91475	0.986579	0.957966	1.01436	0.999125	0.938591	0.971394	1.0115	1.0745	0.92905	1.06218	1.11249	0.936078	1.02794
Master Protein	O75643	U5 small nuclear ribonucleoprotein 200 kDa helicase OS=Homo sapiens GN=SNRNP200 PE=1 SV=2	SNRNP200	High	FALSE	69	328	69	0	356.274	1082.27	36	2136	244.4	6.06	0.942725	0.939737	0.945025	0.963033	0.940765	0.92243	1.00959	0.902181	0.992048	1.03503	0.982172	1.04376	1.08186	1.04373	1.03516	1.03286	1.03988	1.13218	1.10554	1.02985	1.10093	1.07298	0.983932	0.923857	0.971583	1.1401	0.943914	0.984216	0.959217	1.04523	0.981543	1.12768	0.955587	0.99493
Master Protein	P49792	E3 SUMO-protein ligase RanBP2 OS=Homo sapiens GN=RANBP2 PE=1 SV=2	RANBP2	High	FALSE	84	305	57	0	356.209	974.53	29	3224	358	6.2	0.972641	1.09436	1.00127	0.982865	1.06235	1.06443	0.990276	0.886913	0.965456	1.15832	1.05752	1.06148	1.10878	1.10165	1.21461	1.08991	1.05806	1.19063	1.07827	1.08382	1.07661	1.13445	0.883797	1.00005	0.972457	1.19418	0.951994	1.05833	0.997136	1.15237	1.06879	1.10442	0.995802	1.03731
Master Protein	P02787	Serotransferrin OS=Homo sapiens GN=TF PE=1 SV=3	TF	High	FALSE	56	514	56	0	356.036	1836.36	73	698	77	7.12	1.09324	2.05951	1.19261	1.20343	1.59318	1.29683	1.56607	1.92592	1.323	1.4639	1.17532	1.20797	1.32149	1.17249	1.4381	1.62264	1.37993	1.08159	1.33006	1.513	1.29151	1.26081	0.948957	1.22822	0.866871	0.908527	0.906762	1.12716	1.1538	1.06749	1.21296	0.797534	1.00076	1.00485
Master Protein	O43301	Heat shock 70 kDa protein 12A OS=Homo sapiens GN=HSPA12A PE=1 SV=2	HSPA12A	High	FALSE	45	1363	32	0	355.316	5051.68	59	675	74.9	6.77	1.04009	0.977822	0.993343	0.953753	0.864582	0.950745	1.0093	0.9585	0.964822	0.986853	0.958649	0.912715	0.96579	1.01337	0.988694	0.963605	0.96171	1.01513	0.999004	0.99859	0.963015	0.990813	1.08676	0.95337	1.04552	1.01915	1.02091	1.00794	1.06696	0.993945	0.982324	0.98465	1.0522	0.989363
Master Protein	P05165	Propionyl-CoA carboxylase alpha chain, mitochondrial OS=Homo sapiens GN=PCCA PE=1 SV=4	PCCA	High	FALSE	46	590	46	0	355.147	2243.45	62	728	80	7.52	1.0329	0.983097	0.963373	0.934177	0.922552	0.924894	0.92075	1.02337	0.961523	0.934742	0.994762	0.936324	0.97847	0.950636	0.970182	0.962298	0.965307	0.984587	0.99021	0.936569	0.991454	0.937353	1.05469	1.00433	0.997598	1.06634	0.98751	0.982238	1.00092	0.946438	0.926419	1.01652	1.02119	0.91273
Master Protein	P05091	Aldehyde dehydrogenase, mitochondrial OS=Homo sapiens GN=ALDH2 PE=1 SV=2	ALDH2	High	FALSE	35	1118	30	0	351.535	4731.5	60	517	56.3	7.05	0.580294	0.585617	1.22972	1.14355	1.11694	1.18481	1.08614	1.22043	1.13193	0.602429	1.09194	1.05109	1.20107	1.19655	1.12265	1.02329	1.12898	1.11715	1.19735	0.566442	1.17928	1.22012	0.61573	0.563768	0.619794	1.00535	1.23665	1.10726	0.627862	1.12621	0.641499	1.09239	1.09391	1.15029
Master Protein	D6RER5	Septin-11 OS=Homo sapiens GN=SEPT11 PE=1 SV=1	SEPT11	High	FALSE	42	1374	22	0	351.476	5161.03	70	432	49.8	6.68	1.05339	1.03446	1.02594	1.02506	0.971741	1.06812	1.02184	1.07359	1.02149	0.957123	1.04305	0.945073	0.951084	1.01386	0.977417	1.03062	0.994604	0.942029	0.983998	0.999009	0.969199	0.991013	0.990454	1.04631	0.999607	0.888587	1.0657	0.99037	0.985081	0.974445	0.962197	0.962987	1.02116	0.950594
Master Protein	Q9NZN3	EH domain-containing protein 3 OS=Homo sapiens GN=EHD3 PE=1 SV=2	EHD3	High	FALSE	38	926	25	0	351.422	3104.4	69	535	60.8	6.57	0.985098	0.935354	0.900313	0.978605	0.848113	0.978631	0.937732	0.956243	0.95246	0.903905	0.945967	0.893844	0.9622	0.930598	0.910783	0.953464	0.945467	0.880594	0.906543	0.941115	0.937554	1.04227	0.967584	1.03349	0.951417	0.971885	1.03371	0.926564	1.00921	1.00728	0.982737	1.11229	0.99158	1.01426
Master Protein	Q9NYU2	UDP-glucose:glycoprotein glucosyltransferase 1 OS=Homo sapiens GN=UGGT1 PE=1 SV=3	UGGT1	High	FALSE	52	457	51	0	351.216	1575.81	42	1555	177.1	5.63	1.01581	0.97638	0.9826	0.96694	0.916657	0.925562	0.96833	1.01048	0.961668	0.936408	0.953963	0.955477	0.929593	0.963383	0.984814	0.967501	0.952699	0.931444	0.983345	0.989054	0.94898	0.939261	1.08261	1.02252	1.05774	0.97385	1.04366	0.981932	1.02548	0.941679	0.903359	1.00717	1.06799	0.952105
Master Protein	P06744	Glucose-6-phosphate isomerase OS=Homo sapiens GN=GPI PE=1 SV=4	GPI	High	FALSE	39	1141	27	0	351.005	4303.38	54	558	63.1	8.32	0.958507	0.926555	0.955642	1.01435	0.884988	0.983944	0.946989	1.02775	0.99814	0.928351	0.980945	0.906872	0.96735	1.09262	0.884054	0.956242	0.989318	0.830609	0.947829	0.955812	0.938684	0.888559	0.934166	1.02776	1.00508	0.87651	1.04189	1.01345	1.01174	0.972141	1.03041	1.01933	0.901938	1.03501
Master Protein	V9GYM8	Rho guanine nucleotide exchange factor 2 OS=Homo sapiens GN=ARHGEF2 PE=1 SV=1	ARHGEF2	High	FALSE	62	494	43	0	350.799	1848.04	55	1031	116	7.37	0.992745	0.995786	0.954607	0.952016	0.912031	1.03717	0.978567	0.950559	0.995639	0.990532	0.969537	0.958478	0.892513	0.977844	1.00486	1.05434	0.957393	0.965854	0.974404	1.03527	0.925417	0.964513	0.978172	0.994114	0.984059	1.00978	1.02763	0.970539	1.00504	1.02547	0.936315	0.982474	1.18542	1.01599
Master Protein	O43491-3	Isoform 3 of Band 4.1-like protein 2 OS=Homo sapiens GN=EPB41L2	EPB41L2	High	FALSE	54	731	1	0	350.61	2562.31	65	747	83.8	6.61	0.853589	0.698246	0.744817	1.22807	1.34354	0.763636	2.42919	0.496228	1.17934	0.950958	0.765525	1.1538	1.32974	0.577667	0.79602	0.691266	0.899392	1.18297	0.717385	0.692941	1.18319	1.19445	0.833013	0.736204	0.7311	0.913238	0.449797	0.600406	0.926872	0.935323	0.832504	2.01548	0.906619	1.01263
Master Protein	P11047	Laminin subunit gamma-1 OS=Homo sapiens GN=LAMC1 PE=1 SV=3	LAMC1	High	FALSE	61	453	61	0	350.37	1566.59	35	1609	177.5	5.12	0.975394	0.878914	0.903829	0.927322	0.903541	0.929657	0.958524	0.961255	0.943888	0.932585	0.919455	1.38715	0.972237	0.864287	1.03842	0.948982	1.30199	1.09762	1.06907	0.908724	0.989144	0.977818	0.967968	0.943035	1.11521	0.975682	0.979754	0.920127	0.948819	0.984886	0.950125	1.09757	0.903138	0.937209
Master Protein	Q9UPR5	Sodium/calcium exchanger 2 OS=Homo sapiens GN=SLC8A2 PE=2 SV=2	SLC8A2	High	FALSE	41	911	41	0	350.203	3896.52	42	921	100.3	5.15	1.06473	1.01517	1.0558	0.988874	0.941411	1.07602	0.99248	1.11187	0.99166	0.872636	0.974321	0.968748	0.897021	1.01232	0.911838	1.07787	0.939008	0.911776	0.954112	0.943484	0.953978	1.02128	1.03665	1.042	1.01802	0.883295	1.0826	0.939242	0.948723	0.985597	0.949561	0.941081	1.12171	0.927913
Master Protein	P05129	Protein kinase C gamma type OS=Homo sapiens GN=PRKCG PE=1 SV=3	PRKCG	High	FALSE	45	721	42	0	349.946	2742.42	59	697	78.4	7.46	1.04253	1.16924	1.12431	1.10408	1.08667	1.29435	1.05952	1.43731	1.06091	0.935039	1.0777	1.08132	0.945161	1.43065	1.03229	1.29868	1.09436	0.985449	0.857542	1.02864	0.910273	1.19007	1.05799	1.02118	1.0672	0.695029	1.07345	0.995138	1.07386	1.05802	0.977055	0.851129	1.06514	0.982231
Master Protein	Q9P2J5	Leucine--tRNA ligase, cytoplasmic OS=Homo sapiens GN=LARS PE=1 SV=2	LARS	High	FALSE	51	451	51	0	349.859	1572.66	43	1176	134.4	7.3	0.95577	0.974337	0.890714	0.941933	0.83899	0.921506	0.978792	0.993783	0.94792	0.997114	0.921964	0.909018	0.868893	0.971349	0.989697	0.942903	0.929728	0.939405	0.959322	1.01546	0.9034	0.912382	0.984542	1.00079	1.02873	0.996298	1.03222	1.03686	1.01678	0.944633	0.902666	0.984296	1.00022	0.955777
Master Protein	C9J2C0	Tubulin alpha-8 chain (Fragment) OS=Homo sapiens GN=TUBA8 PE=3 SV=1	TUBA8	High	FALSE	34	3604	12	0	349.651	14270.8	56	467	52	5.31	0.997979	0.923724	0.736889	0.995182	0.88061	0.828261	1.06404	0.863054	1.00574	1.05439	0.940395	0.849684	0.944582	0.893678	0.884098	0.870155	0.875977	1.08387	0.942455	0.948173	0.900307	1.02951	1.07083	1.01858	1.04763	1.2179	1.03274	1.01164	0.939074	0.967954	0.902436	1.17017	1.00974	1.04726
Master Protein	X6RLX0	ELKS/Rab6-interacting/CAST family member 1 OS=Homo sapiens GN=ERC1 PE=1 SV=1	ERC1	High	FALSE	70	386	50	0	349.155	1328.6	52	1120	128.4	5.97	0.993401	0.989224	0.967449	0.957375	1.04211	1.04601	0.985898	0.987149	0.958302	0.901968	1.02298	0.989922	0.947618	1.0016	0.97852	1.0695	1.01021	0.971602	0.913739	0.951859	0.973597	0.99898	1.00431	0.944538	0.974381	0.929834	1.01845	0.946006	0.936489	0.992219	0.951862	1.02388	1.0159	0.968773
Master Protein	Q9Y566	SH3 and multiple ankyrin repeat domains protein 1 OS=Homo sapiens GN=SHANK1 PE=1 SV=2	SHANK1	High	FALSE	59	318	1	0	348.717	1077.13	42	2161	224.8	8.15	0.921499	1.11775	1.04014	1.00535	1.04639	1.14273	0.79403	0.922388	0.970149	0.746269	0.829851	0.964179	0.848287	0.960848	1.04078	1.01468	0.985318	0.82708	0.960289	1.01516	0.870758	0.916245	0.898195	0.916146	0.925959	0.984835	0.737313	0.898507	0.883582	0.848287	0.776509	0.761827	1.013	0.929242
Master Protein	P05026	Sodium/potassium-transporting ATPase subunit beta-1 OS=Homo sapiens GN=ATP1B1 PE=1 SV=1	ATP1B1	High	FALSE	36	1394	36	0	347.942	4860.56	64	303	35	8.53	1.02673	1.20601	1.14731	1.11412	1.10283	1.06803	1.20288	1.16981	1.14598	1.15049	1.14719	1.06118	1.11035	1.00232	1.25087	1.08247	1.1368	1.20054	1.33376	1.14791	1.2199	1.1276	1.03245	1.00855	1.02	1.01009	0.939507	1.10681	0.95864	1.08002	1.02505	0.994985	0.947243	0.963658
Master Protein	Q9BX66-12	Isoform 12 of Sorbin and SH3 domain-containing protein 1 OS=Homo sapiens GN=SORBS1	SORBS1	High	FALSE	58	462	21	0	347.733	1608.85	48	1294	143.7	8.6	0.979295	0.885177	0.913757	0.908869	1.2085	0.958384	0.971079	0.742318	0.926035	1.05706	1.11186	1.09338	1.09423	0.860769	0.932742	0.972997	0.955189	1.16214	0.882127	0.935401	1.04609	1.0094	0.994844	0.939822	0.860954	1.05245	0.95977	0.932637	0.922153	1.0172	0.97308	1.03484	0.998211	1.06984
Master Protein	Q13439	Golgin subfamily A member 4 OS=Homo sapiens GN=GOLGA4 PE=1 SV=1	GOLGA4	High	FALSE	82	225	81	0	346.839	727.07	35	2230	261	5.39	0.982427	0.931549	0.950406	0.974114	0.981759	0.975279	0.919803	0.863293	0.920593	0.945837	0.884753	0.953675	0.941039	0.976288	0.9813	0.951476	0.979514	1.00372	0.926139	0.925672	0.948476	0.950939	0.982395	0.972056	1.01718	1.03022	0.953185	0.966981	1.03042	0.985787	0.968813	1.02053	0.954206	0.970512
Master Protein	O00499-2	Isoform IIB of Myc box-dependent-interacting protein 1 OS=Homo sapiens GN=BIN1	BIN1	High	FALSE	39	923	4	0	346.792	3275.64	66	518	56.5	5.12	0.980784	0.857223	0.970813	0.956043	1.00595	0.85294	0.990172	0.948782	1.00931	1.29874	0.912024	0.864263	1.09457	1.08209	1.08316	0.993251	0.870388	1.10624	0.985121	1.1169	0.919337	0.915097	0.97261	1.02441	1.04728	0.99897	0.98527	1.02734	1.09204	0.940157	1.2628	0.961924	0.998934	1.0399
Master Protein	P31939	Bifunctional purine biosynthesis protein PURH OS=Homo sapiens GN=ATIC PE=1 SV=3	ATIC	High	FALSE	42	708	42	0	346.723	2552.92	72	592	64.6	6.71	0.959171	1.08124	0.95171	1.06856	0.926746	1.08537	0.986068	0.999933	1.0702	0.931603	0.973282	1.01481	0.92058	1.09424	1.11133	1.0644	0.987736	0.946257	1.01879	1.06339	1.03804	1.10412	0.980919	0.964862	1.01337	1.05721	1.03437	1.03416	1.10157	0.975597	1.02319	0.732422	0.904051	1.04163
Master Protein	P07195	L-lactate dehydrogenase B chain OS=Homo sapiens GN=LDHB PE=1 SV=2	LDHB	High	FALSE	30	1886	27	0	346.43	6740.28	68	334	36.6	6.05	0.959579	0.938778	0.908401	0.988745	0.903728	0.914489	0.922539	1.02088	1.00429	0.942571	0.965573	0.87006	0.950952	0.98872	0.895318	0.938868	0.909933	0.796711	0.961849	0.955364	0.905174	0.865478	0.990384	1.0367	1.0168	0.968096	1.11662	1.02353	1.04881	0.962668	1.08734	0.851748	1.00088	1.02534
Master Protein	Q7KZF4	Staphylococcal nuclease domain-containing protein 1 OS=Homo sapiens GN=SND1 PE=1 SV=1	SND1	High	FALSE	54	485	54	0	346.135	1755.23	58	910	101.9	7.17	0.975946	0.954888	0.951526	0.975885	0.945607	0.943348	0.993743	0.959937	0.969191	0.968274	0.985075	1.03114	0.945122	1.03133	0.997952	1.00327	1.02014	0.993829	1.00338	1.01515	0.96314	0.974457	1.0114	1.00196	1.02463	0.993372	1.00995	0.996269	0.997459	0.99629	0.960799	0.994758	1.01877	0.984219
Master Protein	Q08209	Serine/threonine-protein phosphatase 2B catalytic subunit alpha isoform OS=Homo sapiens GN=PPP3CA PE=1 SV=1	PPP3CA	High	FALSE	36	1554	3	0	345.704	5612.93	64	521	58.7	5.86	0.976639	0.952446	1.00248	1.04399	0.914663	0.999322	0.911761	0.917116	0.949599	0.94179	1.03545	0.915306	0.959701	0.973542	0.911307	0.979175	0.979482	0.913747	0.932514	0.936787	0.961377	0.929036	0.946232	1.00413	0.936605	0.999434	0.997469	0.970924	0.975807	0.952543	1.0046	0.999194	1.0202	0.994327
Master Protein	Q96NW7	Leucine-rich repeat-containing protein 7 OS=Homo sapiens GN=LRRC7 PE=1 SV=1	LRRC7	High	FALSE	53	348	47	0	345.32	1319.77	41	1537	172.5	6.81	1.04665	0.981602	0.963985	0.900459	1.05745	1.06339	0.960587	0.863324	0.93064	0.97359	1.10219	0.996674	0.941891	1.02994	0.953459	1.11097	0.986301	1.02111	0.864093	0.97537	0.923561	0.965348	0.975979	0.994516	0.9668	0.903697	1.04924	1.017	0.964144	0.977441	0.922193	0.910189	1.06684	0.95488
Master Protein	H0Y2V6	Centrosomal protein of 170 kDa (Fragment) OS=Homo sapiens GN=CEP170 PE=1 SV=1	CEP170	High	FALSE	58	383	1	0	344.772	1234.16	43	1558	172	7.36																			0.917241	0.966159	0.964555	1.00176	0.993745										0.963111	0.913232
Master Protein	P11217	Glycogen phosphorylase, muscle form OS=Homo sapiens GN=PYGM PE=1 SV=6	PYGM	High	FALSE	56	727	45	0	344.395	2590.3	57	842	97	7.03	0.953886	0.920867	0.894012	0.949166	0.884918	0.913863	0.84827	0.794356	0.958244	1.11196	0.940838	0.93658	0.820636	0.83565	0.954599	0.876358	0.889372	1.02469	1.31943	0.897537	0.88358	0.914878	0.918608	1.03646	0.907625	1.15784	1.01807	1.09021	1.08426	0.947186	0.880301	1.31357	1.13011	1.03972
Master Protein	Q9NRY4	Rho GTPase-activating protein 35 OS=Homo sapiens GN=ARHGAP35 PE=1 SV=3	ARHGAP35	High	FALSE	55	300	54	0	344.315	1093.25	42	1499	170.4	6.64	0.97918	1.11336	1.01682	1.02356	1.03079	1.13658	1.067	1.11972	1.06771	1.07424	1.06402	1.04921	0.947589	1.08522	1.12445	1.02294	0.932397	0.95498	1.0007	1.05444	0.945402	1.09461	0.960087	1.02636	1.00592	0.989668	1.04617	1.03326	1.04238	1.05441	0.992679	1.05286	0.997319	0.988895
Master Protein	P12532	Creatine kinase U-type, mitochondrial OS=Homo sapiens GN=CKMT1A PE=1 SV=1	CKMT1A	High	FALSE	39	1493	15	0	344.119	6149.13	70	417	47	8.34	0.968261	1.02668	0.972328	0.93363	0.888681	0.949192	1.04536	1.02016	0.986919	0.966741	0.993025	0.958074	0.967319	0.972959	0.994775	1.08615	0.998378	0.968667	1.07849	0.998946	0.952618	0.993127	1.04822	0.996324	1.02797	1.0736	0.989721	1.04479	0.984183	0.987294	0.868142	0.985595	0.949857	0.936092
Master Protein	Q9BZ29-5	Isoform 2 of Dedicator of cytokinesis protein 9 OS=Homo sapiens GN=DOCK9	DOCK9	High	FALSE	58	291	54	0	343.918	993.22	32	2068	236.3	7.31	0.965769	0.938816	0.980115	0.968448	0.916097	0.948821	1.02991	1.12002	1.0479	1.006	0.985314	0.981881	1.00534	1.06906	0.986832	1.03017	0.982346	0.995439	0.967087	1.02885	0.980051	1.02563	1.03821	0.982947	1.00615	0.951675	0.989208	0.983645	1.0061	0.979149	0.970053	0.944729	0.981883	0.964919
Master Protein	O94925	Glutaminase kidney isoform, mitochondrial OS=Homo sapiens GN=GLS PE=1 SV=1	GLS	High	FALSE	40	808	10	0	343.493	2750.08	60	669	73.4	7.77	1.03991	1.13224	1.05007	1.09698	1.08118	1.12948	1.16174	1.20297	1.1097	1.1008	1.11216	1.00843	1.23668	1.15177	1.1941	1.24057	1.14439	1.21599	1.2094	1.17477	1.1779	1.16116	1.03287	0.99541	1.01687	0.999369	1.01034	1.11402	0.966147	1.13867	1.01064	1.01029	0.959061	0.998397
Master Protein	H9KV90	SH3 and multiple ankyrin repeat domains protein 1 OS=Homo sapiens GN=SHANK1 PE=4 SV=1	SHANK1	High	FALSE	60	311	2	0	343.025	1068.4	42	2169	225.8	8.34	1.02933	0.94931	0.915602	0.873856	1.04521	1.02496	0.901298	0.964368	0.907118	0.915843	1.04392	0.992042	0.907105	1.04012	0.935723	1.11447	1.0078	0.973231	0.898487	0.972818	0.893849	1.00965	0.986199	0.988826	0.961289	0.984192	1.13494	0.987513	0.977784	0.995631	0.886392	0.860163	1.11324	0.96847
Master Protein	Q9UHD8	Septin-9 OS=Homo sapiens GN=SEPT9 PE=1 SV=2	SEPT9	High	FALSE	52	606	34	0	342.855	2111.43	75	586	65.4	8.97	0.960989	0.920255	0.889319	0.997645	1.14682	0.96368	0.965827	0.886353	0.947593	0.916345	0.952819	0.995719	1.02655	0.867269	0.869909	0.986252	1.01083	1.00228	0.871877	0.890473	0.94494	0.973982	0.992663	0.96475	0.968648	0.908131	0.969775	0.914996	0.942407	0.923501	1.09924	1.00038	0.908865	1.02398
Master Protein	F5H039	Gephyrin OS=Homo sapiens GN=GPHN PE=1 SV=1	GPHN	High	FALSE	40	445	26	0	341.578	1596.99	53	782	84.7	5.73	0.964865	1.00263	0.995047	0.999363	1.04296	1.02211	1.02542	0.989073	1.01951	1.04257	1.14518	0.980347	1.01707	0.96763	0.971952	1.0925	1.02559	1.0349	0.975947	1.00849	1.03958	0.942671	0.953516	0.973812	0.948654	1.01079	1.02984	1.04378	0.994297	1.0445	1.00312	0.91164	1.07696	0.993298
Master Protein	P35241	Radixin OS=Homo sapiens GN=RDX PE=1 SV=1	RDX	High	FALSE	61	743	44	0	341.067	2583.87	73	583	68.5	6.37	1.11559	0.876848	0.960349	1.05227	1.03488	0.853393	1.00171	0.766959	1.06974	1.0962	0.866384	0.984654	1.29642	0.968547	1.08204	0.852326	0.951982	1.27204	0.990374	0.996803	1.07947	1.01178	0.96949	0.90643	0.928068	1.0553	0.8416	0.908623	1.04942	1.02861	1.21984	1.0985	0.83382	1.10411
Master Protein	P30101	Protein disulfide-isomerase A3 OS=Homo sapiens GN=PDIA3 PE=1 SV=4	PDIA3	High	FALSE	46	931	37	0	340.531	3443.36	68	505	56.7	6.35	0.99349	0.921288	0.958097	0.947945	0.951682	0.902865	0.949776	0.98069	0.927886	0.884848	0.900732	0.927413	0.901497	0.967508	0.987877	0.935584	0.985037	0.938007	0.931933	0.935554	0.915954	0.950321	1.04391	1.01352	1.06563	0.964434	1.05198	0.938909	0.999074	0.93981	0.95667	1.04888	1.02715	0.967558
Master Protein	Q8NF91-5	Isoform 5 of Nesprin-1 OS=Homo sapiens GN=SYNE1	SYNE1	High	FALSE	67	364	2	0	340.262	1306.33	45	1443	167.1	6.54													0.836089	0.891312	0.918748	0.860359	0.867745	0.893422	0.828098	0.762421	0.989149	0.905197	1.01256							0.95146	1.01759	0.945832	1.06568	0.946316
Master Protein	P09622	Dihydrolipoyl dehydrogenase, mitochondrial OS=Homo sapiens GN=DLD PE=1 SV=2	DLD	High	FALSE	34	1263	34	0	339.953	4480.88	67	509	54.1	7.85	1.03031	0.992103	0.950289	0.905358	0.995706	0.925517	0.929707	0.987703	0.936257	0.915772	0.984751	0.893044	0.946034	0.909513	0.953395	0.933135	0.948728	0.984464	0.951748	0.910737	0.990051	0.861082	1.05385	1.02118	1.06604	1.03328	1.06531	0.99241	1.00386	0.935771	1.02026	0.998462	1.06363	0.969884
Master Protein	P08559-4	Isoform 4 of Pyruvate dehydrogenase E1 component subunit alpha, somatic form, mitochondrial OS=Homo sapiens GN=PDHA1	PDHA1	High	FALSE	41	915	41	0	338.538	3248.6	69	428	47.5	8.54	1.04555	1.05863	1.00625	1.01897	1.03177	0.93756	1.04653	1.114	0.996171	1.00165	1.05418	1.00937	1.02769	1.00234	1.05102	1.03101	1.02571	1.06056	1.10731	1.04952	1.00793	1.01356	1.09779	1.02903	1.04363	1.02955	1.02101	1.03696	0.983609	0.951625	0.975711	1.00829	1.036	0.97139
Master Protein	Q5T5P2	Sickle tail protein homolog OS=Homo sapiens GN=KIAA1217 PE=1 SV=2	KIAA1217	High	FALSE	63	355	62	0	338.201	1241.4	30	1943	214	7.06	1.03595	0.948455	0.955679	0.887907	1.04676	0.976972	0.966434	0.91587	0.876844	0.921126	1.04846	1.03784	0.902701	0.914093	0.872599	1.01732	1.00499	0.950406	0.898184	1.01505	0.945504	0.988128	0.915765	1.02966	0.966969	1.05755	1.00725	0.950216	0.953482	0.955449	0.949999	1.0011	1.05336	0.999688
Master Protein	Q15751	Probable E3 ubiquitin-protein ligase HERC1 OS=Homo sapiens GN=HERC1 PE=1 SV=2	HERC1	High	FALSE	77	287	77	0	337.846	939.76	19	4861	531.9	6.04	1.0228	0.989569	1.02399	0.994981	0.942129	0.96231	1.05799	1.00526	1.04645	1.00312	0.973881	0.912646	0.968098	0.980764	1.00184	1.00756	0.947057	1.01448	1.03251	1.09991	1.01464	1.00926	1.01047	1.03219	1.03685	0.982911	1.01168	0.986793	0.992312	0.966423	0.949109	0.997201	1.02427	0.966162
Master Protein	O00408	cGMP-dependent 3',5'-cyclic phosphodiesterase OS=Homo sapiens GN=PDE2A PE=1 SV=1	PDE2A	High	FALSE	47	541	47	0	337.387	1985.49	62	941	105.6	5.41	1.04323	1.14716	1.13187	1.14097	1.08142	1.26083	1.00572	1.2728	1.0583	0.941314	1.08191	1.01873	0.949821	1.13379	0.991471	1.1664	1.0097	0.956949	0.995864	0.961079	1.00344	1.11612	1.03913	0.990771	0.986698	0.885007	1.08315	0.985529	1.0135	1.03769	0.941834	0.955003	1.0499	0.9482
Master Protein	Q8NCB2	CaM kinase-like vesicle-associated protein OS=Homo sapiens GN=CAMKV PE=1 SV=2	CAMKV	High	FALSE	36	938	6	0	335.673	4118.29	67	501	54.3	5.55	1.05444	1.12551	1.17037	1.05239	1.16455	1.21662	1.01263	0.956472	0.974947	1.08114	1.15851	1.12281	1.05316	1.20545	1.05876	1.20734	1.11403	1.15376	0.959225	1.06001	1.0224	1.11634	0.902439	0.98027	0.981378	0.856408	1.01296	1.02733	0.965175	1.10738	1.01011	0.861845	0.991891	0.949503
Master Protein	O75146	Huntingtin-interacting protein 1-related protein OS=Homo sapiens GN=HIP1R PE=1 SV=2	HIP1R	High	FALSE	62	384	60	0	335.074	1446.11	51	1068	119.3	6.67	1.08618	0.831252	0.892396	1.00068	0.940237	0.879373	0.992562	0.901131	0.956504	0.971146	0.954286	0.953685	1.04667	0.912507	0.993409	0.934498	1.03231	1.03369	0.881036	0.98845	1.03135	1.0617	0.968324	0.964438	0.979394	1.04064	0.915885	0.980591	1.00821	1.02554	1.02186	1.13615	0.974416	1.03356
Master Protein	O75746	Calcium-binding mitochondrial carrier protein Aralar1 OS=Homo sapiens GN=SLC25A12 PE=1 SV=2	SLC25A12	High	FALSE	40	820	30	0	334.983	3184.9	68	678	74.7	8.38	0.98116	0.975482	1.01593	0.901803	0.853166	0.907169	1.02002	0.994342	1.02782	0.997901	1.0622	1.02533	1.12438	0.956656	1.0273	0.921808	1.0351	1.11126	1.15723	0.938622	1.09726	1.00134	1.01395	0.930297	0.934796	1.27346	0.924634	1.01764	0.936648	1.03572	1.00499	0.996109	0.947094	0.983201
Master Protein	O00468-6	Isoform 6 of Agrin OS=Homo sapiens GN=AGRN	AGRN	High	FALSE	57	335	1	0	334.889	1169.43	36	2045	214.7	6.4	0.907041	0.836631	0.849057	0.884491	0.827888	0.826967	0.924663	0.842982	0.819191	0.885012	0.877875	1.04441												1.02669	1.07593	1.02439	0.866772	0.954005	1.04837
Master Protein	P50570-4	Isoform 4 of Dynamin-2 OS=Homo sapiens GN=DNM2	DNM2	High	FALSE	45	928	1	0	334.678	3255.3	49	870	97.9	7.46	0.926847	0.920861	0.919868	1.03887	0.886733	0.956236	1.02126	0.95259	1.06774	1.2156	1.00054	1.02808	1.03681	1.22804	0.994339	0.938545	0.983576	0.976541	1.0438	0.982533	0.973003	1.01495	0.977755	0.925439	0.984633	1.13299	0.902056	0.97184	1.06704	1.07364	1.06048	0.922634	0.982745	1.1155
Master Protein	P60174	Triosephosphate isomerase OS=Homo sapiens GN=TPI1 PE=1 SV=3	TPI1	High	FALSE	33	1833	33	0	334.195	7267.54	84	286	30.8	5.92	0.972486	1.12785	1.07901	1.19988	1.02434	1.14226	0.979514	1.22736	1.09173	1.04621	1.07606	0.978778	1.06551	1.13608	1.01128	1.08067	1.01109	0.868013	1.0667	1.11373	1.01091	0.958705	0.949342	1.09076	1.01961	0.870631	1.07619	1.11591	1.00997	1.08468	1.1226	0.858211	0.927783	0.993339
Master Protein	Q00341	Vigilin OS=Homo sapiens GN=HDLBP PE=1 SV=2	HDLBP	High	FALSE	60	339	50	0	333.651	1156.49	51	1268	141.4	6.87	1.01193	1.05406	0.897426	0.966588	1.03275	1.02869	0.957487	0.83784	0.927026	1.01178	0.970499	1.00912	0.942271	0.970069	1.05917	0.897801	0.940021	0.981558	0.96502	1.0118	0.986289	1.02807	0.9481	0.989607	1.01599	1.0558	1.02023	0.983099	1.05045	1.0362	0.9915	1.0984	1.10716	1.03161
Master Protein	Q9BUF5	Tubulin beta-6 chain OS=Homo sapiens GN=TUBB6 PE=1 SV=1	TUBB6	High	FALSE	27	3219	7	0	332.082	8616.8	72	446	49.8	4.88	0.9649	1.08498	1.11074	1.13145	1.11872	1.13087	0.943642	0.909227	0.921383	0.975136	0.925882	1.04791	0.96606	0.99454	1.0606	1.02593	0.983803	1.09136	1.05025	0.959545	1.02493	1.02967	1.05895	0.997764	1.05999	1.04181	0.902913	0.952956	0.985871	1.002	1.02229	0.995359	0.915331	0.925519
Master Protein	Q14764	Major vault protein OS=Homo sapiens GN=MVP PE=1 SV=4	MVP	High	FALSE	47	447	47	0	332.001	1712.45	55	893	99.3	5.48	0.824528	0.699791	1.13712	0.747709	0.716241	0.659056	0.893606	0.693823	1.02058	1.02677	0.693865	1.0615	1.70718	1.04466	1.2775	0.771608	0.965443	1.15026	1.01588	0.933915	0.928235	0.894216	0.828327	0.771407	0.930619	1.41427	0.736551	0.844525	1.24377	0.975738	1.24479	1.13345	0.672862	1.21329
Master Protein	F8VVT9	Arf-GAP with GTPase, ANK repeat and PH domain-containing protein 2 OS=Homo sapiens GN=AGAP2 PE=1 SV=1	AGAP2	High	FALSE	57	424	54	0	331.465	1582.82	56	1192	124.5	9.86	1.05779	0.987848	0.998925	0.932807	1.06033	1.02522	0.982201	0.977427	0.93132	0.973189	0.962687	0.970037	0.977783	1.09915	1.00168	1.14071	0.994181	1.06513	0.983974	1.09788	0.962955	1.05392	0.950292	1.02388	1.03484	0.897016	1.09461	0.939497	0.931544	0.989787	0.980877	0.920172	1.03308	0.978425
Master Protein	P16157-21	Isoform Br21 of Ankyrin-1 OS=Homo sapiens GN=ANK1	ANK1	High	FALSE	55	313	2	0	331.221	1099.66	33	1897	208.1	6.32	0.940442	0.928417	0.808735	0.925355	0.83063	0.892343	0.90516	0.938235	0.937438	0.949791	1.06954	0.86571	0.914453	0.526733	0.87237	0.745085	1.02829	0.937565	0.953067	0.916015	1.0704	0.914368	1.05023	0.907431	0.892229	1.55043	0.920901	1.13708	1.06097	0.834426	0.745429	1.00172	0.990943	0.985591
Master Protein	Q00839	Heterogeneous nuclear ribonucleoprotein U OS=Homo sapiens GN=HNRNPU PE=1 SV=6	HNRNPU	High	FALSE	52	627	5	0	331.041	2159.54	49	825	90.5	6	0.982261	1.19786	0.978352	0.82474	1.24928	1.07294	1.02433	0.86222	0.798233	1.18532	1.09504	1.06005	1.15339	1.10128	1.26638	1.07503	1.06033	1.21119	1.16319	1.15562	1.1911	1.2097	0.830814	1.01749	0.999193	1.25188	1.00285	1.02443	0.927826	1.21595	1.13685	1.08692	0.934045	0.998605
Master Protein	H7C4G9	ERC protein 2 (Fragment) OS=Homo sapiens GN=ERC2 PE=4 SV=1	ERC2	High	FALSE	55	492	1	0	330.438	1904.07	70	528	61.4	5.88	1.07267	0.9701	1.02201	1.04568	0.979651	0.96304	1.11461	1.08555	0.916868	0.853107	0.769976	0.829701	1.29159	0.984238	1.93082	1.12084	1.34063	1.27408	0.767802	0.998231	1.06015	0.709421	0.981424	1.02367	1.0735	1.23214	0.891848	0.920097	0.887813	0.889667	1.0683	0.774081	0.804954	0.956656
Master Protein	O43166	Signal-induced proliferation-associated 1-like protein 1 OS=Homo sapiens GN=SIPA1L1 PE=1 SV=4	SIPA1L1	High	FALSE	61	319	58	0	330.328	1014.56	38	1804	199.9	8.19	0.992156	0.982447	1.01822	0.940449	1.13495	1.03351	0.952191	0.885449	0.953967	0.965595	1.06331	1.00905	1.04839	0.960973	0.984212	1.04242	1.03383	1.13686	0.88531	0.915205	1.01349	1.03892	0.982381	0.979125	0.909007	1.01073	0.996	0.960749	0.89684	1.04952	0.968079	1.05301	1.01458	0.9962
Master Protein	P07237	Protein disulfide-isomerase OS=Homo sapiens GN=P4HB PE=1 SV=3	P4HB	High	FALSE	49	771	49	0	329.726	2800.79	75	508	57.1	4.87	1.0296	1.00111	1.02014	0.974447	0.98789	0.957697	1.00739	1.02132	0.96391	0.926732	0.947373	0.967522	0.935331	0.979559	1.00118	0.954933	0.963825	0.961159	1.04748	0.990599	0.983152	0.984923	1.03088	1.01969	1.06416	0.966528	1.04264	1.00046	0.997018	0.95688	0.920885	1.01468	1.02444	0.973288
Master Protein	Q04917	14-3-3 protein eta OS=Homo sapiens GN=YWHAH PE=1 SV=4	YWHAH	High	FALSE	30	2419	24	0	328.711	8142.11	74	246	28.2	4.84	0.938315	1.0024	0.971234	1.02299	0.978499	1.01118	0.90479	1.00721	0.973861	0.875646	0.935734	0.907547	0.891918	1.0503	0.954545	1.00155	0.914126	0.852556	0.917861	0.974781	0.913184	0.992109	0.959512	1.00734	1.01392	0.939833	1.05569	0.959863	1.02534	1.02698	0.987068	1.07535	1.0291	0.996387
Master Protein	F8W059	Protein unc-13 homolog A OS=Homo sapiens GN=UNC13A PE=4 SV=1	UNC13A	High	FALSE	61	390	44	0	328.69	1266.23	32	1722	195	5.38	0.992946	1.03281	0.991274	0.993088	0.971923	1.05236	0.945875	1.02457	0.984096	0.904512	0.978601	0.956929	0.878402	0.921726	0.940389	0.995471	0.94507	0.872002	0.942142	1.00667	0.946235	0.989415	0.955664	1.0135	0.974873	0.970274	1.05556	0.955438	0.95497	0.982808	0.945485	1.01296	1.05529	0.960044
Master Protein	H0Y4H1	Receptor-type tyrosine-protein phosphatase F (Fragment) OS=Homo sapiens GN=PTPRF PE=1 SV=1	PTPRF	High	FALSE	47	412	2	0	328.504	1263.76	49	1291	145.6	6.52	1.10403	0.901907	0.895339	0.868644	0.873305	0.913136	1.11336	1.19466	0.998906	0.868147	0.942773	0.928001	0.901566	0.844153	0.966029	1.02161	0.924549	0.911089	1.05874	0.985203	1.02455	1.0593	1.14673	0.989195	0.977966	0.810805	1.01915	0.932925	0.995733	0.993041	0.890578	1.03544	1.17655	1.02477
Master Protein	Q9H3S7	Tyrosine-protein phosphatase non-receptor type 23 OS=Homo sapiens GN=PTPN23 PE=1 SV=1	PTPN23	High	FALSE	54	329	54	0	328.419	1231.93	36	1636	178.9	6.92	0.931413	0.961212	0.978379	1.0007	0.924699	1.01603	0.939074	0.977933	1.01379	0.979819	0.975535	0.993922	1.02957	1.03431	1.00186	0.985307	1.03701	0.97331	0.964215	0.983498	0.98311	1.03792	0.94921	0.973137	0.971884	1.02696	0.968607	0.99898	0.97655	1.05108	1.01571	1.11055	0.986441	1.0462
Master Protein	Q5TH69	Brefeldin A-inhibited guanine nucleotide-exchange protein 3 OS=Homo sapiens GN=ARFGEF3 PE=1 SV=3	ARFGEF3	High	FALSE	56	333	56	0	328.049	1152.33	30	2177	240.5	5.82	0.930816	0.996735	0.952614	0.971063	0.951261	1.05783	0.96472	1.00684	1.02626	1.02233	1.02406	1.00472	1.02626	1.02755	1.04615	1.12311	1.03205	1.0708	1.01012	1.13259	1.04884	1.1174	0.97343	0.950917	0.925144	0.979374	0.979487	0.977081	0.980324	1.03481	0.972702	0.990696	1.0165	1.01446
Master Protein	Q9UHC6	Contactin-associated protein-like 2 OS=Homo sapiens GN=CNTNAP2 PE=1 SV=1	CNTNAP2	High	FALSE	48	621	47	0	327.813	2226.18	40	1331	148.1	6.58	0.918745	0.935242	0.976273	0.945871	0.897071	0.950409	0.951094	0.90641	1.01038	0.976212	0.987953	0.935324	0.907836	0.862525	0.96096	0.854853	0.936363	0.979833	1.00932	0.917483	1.00857	0.892442	1.00475	0.9656	0.960359	0.989864	0.955957	0.972502	0.953905	0.879407	0.929937	1.02843	0.986659	0.968093
Master Protein	P52272	Heterogeneous nuclear ribonucleoprotein M OS=Homo sapiens GN=HNRNPM PE=1 SV=3	HNRNPM	High	FALSE	50	499	30	0	327.518	1540.07	69	730	77.5	8.7	0.965316	0.970342	0.963629	0.914077	1.08617	0.955749	0.896767	0.78155	0.934114	1.00347	0.97364	1.01176	1.0112	0.949464	0.963757	0.971111	1.00556	1.11075	0.938151	0.904908	1.01086	1.07922	0.935794	0.947606	0.940277	1.17862	0.910782	0.935492	0.903039	0.987042	0.930677	1.05643	0.945509	1.01255
Master Protein	Q9H2X9	Solute carrier family 12 member 5 OS=Homo sapiens GN=SLC12A5 PE=2 SV=3	SLC12A5	High	FALSE	53	658	42	0	327.246	2389.37	39	1139	126.1	6.73	0.950346	1.03236	0.98465	0.948824	0.919386	0.962284	1.0297	0.904713	0.960828	1.0775	1.04189	1.0238	1.00433	0.909003	1.05633	0.94016	0.974773	1.13965	1.14272	1.03164	1.12927	1.0549	0.964288	0.961224	0.966378	1.22018	0.937244	0.994893	1.01557	1.01695	0.957863	1.09689	1.00584	1.00765
Master Protein	Q16531	DNA damage-binding protein 1 OS=Homo sapiens GN=DDB1 PE=1 SV=1	DDB1	High	FALSE	53	631	32	0	327.235	2296.21	49	1140	126.9	5.26	0.966385	1.01439	1.01932	1.04901	0.972443	1.00514	1.054	1.06898	1.0599	1.03247	0.91455	0.959011	1.04878	1.09343	1.00008	1.0258	1.03295	0.986036	1.05093	1.03829	1.01995	0.977741	1.01912	1.01047	1.0327	0.964335	1.04719	1.04517	0.996606	1.01671	1.0396	0.973396	1.00134	1.01645
Master Protein	P16157-14	Isoform Er13 of Ankyrin-1 OS=Homo sapiens GN=ANK1	ANK1	High	FALSE	55	312	2	0	327.112	1089.27	31	1983	217.3	6.3	0.953582	0.94085	0.810643	0.848855	0.902967	0.743494	0.944819	0.975077	0.927567	0.894003	0.976889	1.08571	0.862829	0.714033	0.867469	0.819157	0.99846	0.899699	0.939256	0.88743	0.994145	0.817491	0.971568	0.910488	0.962587	1.32839	0.933705	0.915436	1.15627	0.908048	0.861925	0.868177	1.48524	1.23812
Master Protein	Q9NVI7-2	Isoform 2 of ATPase family AAA domain-containing protein 3A OS=Homo sapiens GN=ATAD3A	ATAD3A	High	FALSE	48	464	48	0	326.534	1683.23	67	586	66.2	9.25	1.07155	0.959227	0.965662	0.916851	0.93577	0.89763	0.959954	1.00812	0.977022	0.920421	0.962746	0.922809	0.924686	0.897877	0.962432	0.947724	0.912832	0.959546	1.01482	0.953713	0.950317	0.945849	1.05346	0.954692	0.978813	1.0109	1.01182	0.97514	1.0223	0.965331	0.917476	1.04399	1.05959	0.957016
Master Protein	P51659	Peroxisomal multifunctional enzyme type 2 OS=Homo sapiens GN=HSD17B4 PE=1 SV=3	HSD17B4	High	FALSE	42	593	42	0	326.398	2252.81	65	736	79.6	8.84	1.0342	0.945812	0.949239	0.896637	0.846019	0.883748	0.982787	0.897664	0.975693	1.04825	0.891645	0.949678	0.952076	0.921227	0.985699	0.949953	0.981309	1.02065	0.954043	0.872279	0.990872	0.972733	1.09365	0.921265	0.994971	1.17739	0.938106	0.967299	1.00356	0.943677	0.982038	1.04887	1.04323	0.919238
Master Protein	P18669	Phosphoglycerate mutase 1 OS=Homo sapiens GN=PGAM1 PE=1 SV=2	PGAM1	High	FALSE	30	1314	14	0	326.34	4911.26	85	254	28.8	7.18	0.962319	1.2075	1.10707	1.23748	1.09686	1.16113	1.02068	1.15561	1.10956	1.0862	1.10085	0.98725	1.06401	1.19426	1.09273	1.11405	1.0373	0.950004	1.11612	1.16744	1.04543	1.02991	0.934985	1.0532	1.0091	0.896808	1.03964	1.14941	0.98587	1.08836	1.13605	0.993693	0.90758	1.02449
Master Protein	O00468-3	Isoform 3 of Agrin OS=Homo sapiens GN=AGRN	AGRN	High	FALSE	57	333	1	0	325.851	1154.73	35	2049	215.2	6.51	0.950025	0.98179	1.00559	1.0499	1.00308	1.01088	1.05712	1.06758	0.994439	0.998627	0.956894	1.22733	1.133	0.932331	1.10388	0.98891	1.17783	1.12008	1.18789	1.05697	1.1124	1.05057	0.966946	0.934509	1.03962	0.960801	0.989843	0.957742	1.00425	1.01881	0.979489	1.00141	0.968785	0.986674
Master Protein	E9PK54	Heat shock cognate 71 kDa protein (Fragment) OS=Homo sapiens GN=HSPA8 PE=1 SV=3	HSPA8	High	FALSE	25	1889	1	0	325.773	7192.39	96	184	20	7.33	0.870968	0.771326	0.749821	0.778495	0.660932	0.853047																		0.865233	0.860932	0.954839
Master Protein	P09874	Poly [ADP-ribose] polymerase 1 OS=Homo sapiens GN=PARP1 PE=1 SV=4	PARP1	High	FALSE	57	393	57	0	325.221	1435.79	54	1014	113	8.88	0.974139	0.915141	0.941661	1.01543	0.973915	0.878639	1.04797	0.893708	1.0797	1.05089	0.965991	1.14366	0.980131	1.00446	1.02863	0.943631	1.03536	1.0265	1.08896	1.00005	1.07895	1.06209	0.946776	0.916909	0.931695	1.09055	0.931608	0.987968	0.996994	0.973956	1.00142	1.02997	0.924464	1.00324
Master Protein	P07339	Cathepsin D OS=Homo sapiens GN=CTSD PE=1 SV=1	CTSD	High	FALSE	27	983	13	0	325.195	3487.99	61	412	44.5	6.54	0.908069	0.949299	0.955795	1.03736	0.925751	0.923115	0.910141	0.920484	0.998583	0.959123	0.90429	0.914983	0.995267	1.09202	1.02248	0.959647	1.04965	0.983564	1.0283	1.01003	1.0045	1.00657	1.05017	0.964933	0.996152	0.959581	0.927004	1.02289	1.12188	0.993965	1.00501	1.06376	0.885711	1.06163
Master Protein	P40227	T-complex protein 1 subunit zeta OS=Homo sapiens GN=CCT6A PE=1 SV=3	CCT6A	High	FALSE	38	836	32	0	325.151	3079.97	68	531	58	6.68	1.02596	0.992648	1.00368	1.00084	0.918543	1.03147	1.06151	1.0746	1.01342	1.00121	1.03386	1.00821	1.01077	1.08191	1.05175	1.04837	1.00447	1.00535	1.05053	1.08718	1.03497	1.10854	1.00098	1.02928	1.02303	1.01041	1.02169	1.04022	1.0156	1.0093	0.972764	0.907421	0.973361	0.985772
Master Protein	O94760	N(G),N(G)-dimethylarginine dimethylaminohydrolase 1 OS=Homo sapiens GN=DDAH1 PE=1 SV=3	DDAH1	High	FALSE	29	1098	28	0	324.554	4446.19	88	285	31.1	5.81	0.97871	1.07831	1.08774	1.14838	1.06796	1.06507	1.08038	1.12074	1.12851	1.0796	1.03733	1.04424	1.10499	1.14424	0.999742	1.06855	1.02066	0.95936	1.05402	1.07007	1.05872	1.02549	1.05627	1.05326	1.05352	0.888	1.02135	1.06033	1.00689	1.07369	1.13456	0.87866	0.931197	1.04978
Master Protein	P11532	Dystrophin OS=Homo sapiens GN=DMD PE=1 SV=3	DMD	High	FALSE	67	253	27	0	324.138	877.3	20	3685	426.5	5.88	1.0901	0.966576	0.962623	1.10738	1.10709	1.0407	1.08953	0.911696	1.02671	0.993781	0.9518	1.11696	1.16453	1.11094	1.07311	1.05729	1.08062	1.21412	1.02046	1.00638	1.09444	1.10658	0.984446	0.968293	0.961669	0.900457	0.90542	0.974784	0.980053	1.11837	1.07567	1.06506	0.933359	1.01207
Master Protein	P42765	3-ketoacyl-CoA thiolase, mitochondrial OS=Homo sapiens GN=ACAA2 PE=1 SV=2	ACAA2	High	FALSE	26	785	26	0	323.655	3169.71	87	397	41.9	8.09	1.01315	1.03467	1.06511	1.07039	1.07246	1.07374	0.905565	0.938862	1.07819	0.888058	0.992942	0.925058	1.02726	0.979722	0.848188	0.937504	0.869513	0.92777	1.04736	0.948107	0.982845	0.976104	1.0396	0.926238	0.970109	0.823977	1.02367	1.01196	0.910821	0.903049	0.931597	1.07418	0.966853	1.03781
Master Protein	Q16799	Reticulon-1 OS=Homo sapiens GN=RTN1 PE=1 SV=1	RTN1	High	FALSE	35	737	27	0	323.578	3017.82	51	776	83.6	4.69	1.02349	0.951444	1.06049	1.05649	1.22652	1.07194	1.04432	0.896562	0.922667	1.11769	1.14174	0.973797	1.03237	0.936891	0.907001	1.07692	0.929873	1.09018	0.851854	1.07367	1.00468	0.946268	0.980161	1.00529	0.95962	0.870896	1.06096	0.968159	1.05954	0.977076	1.10058	0.981706	0.989002	1.03873
Master Protein	P22695	Cytochrome b-c1 complex subunit 2, mitochondrial OS=Homo sapiens GN=UQCRC2 PE=1 SV=3	UQCRC2	High	FALSE	34	1157	34	0	323.468	4396.64	71	453	48.4	8.63	1.02014	0.969605	0.936411	0.904134	0.867348	0.906465	0.954707	0.938917	0.949085	0.944468	0.951842	0.918448	0.95046	0.874427	0.957055	0.923762	1.01625	0.995176	1.07491	0.91048	1.00555	0.927433	1.10107	0.988959	1.00869	1.15368	0.978106	1.01072	0.999962	0.963272	0.918782	1.03949	1.02573	0.99075
Master Protein	D3DTX6	Neurabin-2 OS=Homo sapiens GN=PPP1R9B PE=1 SV=1	PPP1R9B	High	FALSE	48	313	45	0	323.467	1316.6	52	817	89.3	4.97	0.992792	0.951202	0.907205	0.926225	1.26858	1.07383	0.915623	0.877322	0.92713	1.02158	1.11028	1.02093	1.03738	0.90382	0.914102	1.0681	0.963154	1.06745	0.859348	0.931189	0.932519	0.958048	0.938831	0.963504	0.905779	0.976528	0.970401	0.966156	0.939642	1.0443	0.909684	0.988564	1.09841	1.00613
Master Protein	P12956	X-ray repair cross-complementing protein 6 OS=Homo sapiens GN=XRCC6 PE=1 SV=2	XRCC6	High	FALSE	49	498	48	0	323.443	1806.87	64	609	69.8	6.64	0.941055	0.91847	0.91259	0.941569	0.929058	0.835766	0.970218	0.899053	0.997761	0.96153	0.956843	0.939991	0.955566	1.02185	0.946016	0.916655	0.995876	0.952557	0.992579	0.928183	0.976029	0.940962	0.948696	0.957083	0.995357	1.22027	1.00308	0.965016	0.934585	0.981432	0.98279	1.07971	0.910961	0.993604
Master Protein	Q99962	Endophilin-A1 OS=Homo sapiens GN=SH3GL2 PE=1 SV=1	SH3GL2	High	FALSE	39	1638	25	0	322.573	5885.47	64	352	39.9	5.45	0.966982	0.956093	0.95739	0.986113	0.97543	0.934738	0.921032	0.948073	0.98721	0.902543	0.989055	0.890882	0.940754	0.966835	0.876667	0.972186	0.983456	0.86813	0.9088	0.926496	0.91195	0.962748	0.98754	1.05407	1.02103	0.868531	1.03697	0.980452	0.966379	1.04536	1.05643	1.0138	0.993781	1.00079
Master Protein	Q7Z460	CLIP-associating protein 1 OS=Homo sapiens GN=CLASP1 PE=1 SV=1	CLASP1	High	FALSE	58	362	5	0	321.557	1157.77	40	1538	169.3	9.03	0.916703	0.891411	0.920523	0.954829	1.04625	0.941383	0.991482	0.940805	1.03322	1.06228	1.01757	1.0219	1.09582	0.928925	1.02159	0.98534	0.954607	1.04972	0.848049	0.936362	0.978897	0.98686	0.988038	0.994721	0.908444	1.19152	0.918825	1.00064	0.987271	1.04169	1.03746	1.22573	0.943482	1.03661
Master Protein	P06753-4	Isoform 4 of Tropomyosin alpha-3 chain OS=Homo sapiens GN=TPM3	TPM3	High	FALSE	59	1007	0	0	321.524	3483.68	91	247	28.8	4.77	1.10087	0.924789	1.02286	0.864062	1.03398	0.934374	0.867755	0.855065	0.871453	0.919759	0.897265	0.917752	0.918917	0.984878	0.918561	0.991368	1.02125	0.986075	0.827826	0.95892	0.887351	0.983733	1.09751	1.07112	1.1719	1.02484	1.13685	0.995849	1.04983	1.02275	1.10105	1.07669	1.04323	0.947689
Master Protein	Q7L099	Protein RUFY3 OS=Homo sapiens GN=RUFY3 PE=1 SV=1	RUFY3	High	FALSE	47	708	6	0	321.481	2455	78	469	52.9	5.49	0.963356	0.983375	0.956031	0.943257	1.00796	1.00581	0.946924	0.843077	0.906594	1.0394	0.948614	0.959941	0.993208	1.00986	1.08274	1.02404	0.930085	1.03986	0.932961	1.07028	0.954622	1.00691	0.95431	0.988398	0.991905	0.989396	0.997082	0.971922	1.03104	1.04273	1.0583	1.08071	1.03841	1.04052
Master Protein	Q9P265	Disco-interacting protein 2 homolog B OS=Homo sapiens GN=DIP2B PE=1 SV=3	DIP2B	High	FALSE	52	340	50	0	320.925	1216.07	40	1576	171.4	8.09	0.968833	1.01109	1.04305	1.02122	0.960204	0.995506	0.9936	0.940802	0.998672	1.01098	0.969783	0.943776	0.97733	0.92213	0.983529	0.928516	0.981079	0.985137	1.03216	0.964197	1.00309	0.944549	0.987773	0.959377	0.990639	1.04581	0.973052	0.995343	0.989196	0.949316	0.962358	1.02414	1.03215	1.01958
Master Protein	Q9Y3S1	Serine/threonine-protein kinase WNK2 OS=Homo sapiens GN=WNK2 PE=1 SV=4	WNK2	High	FALSE	57	301	45	0	320.548	1110.2	27	2297	242.5	6.13	0.957847	1.08704	1.08501	1.01909	1.13472	1.11365	0.923883	0.949735	0.890468	1.01387	0.995185	0.9999	0.966585	1.00549	1.05998	1.0807	0.984856	1.0135	0.970129	1.0026	0.955759	1.02947	0.980657	1.02064	1.01437	0.960756	1.02186	0.987055	1.01354	0.995239	1.06419	1.03595	1.02374	0.997955
Master Protein	P40123	Adenylyl cyclase-associated protein 2 OS=Homo sapiens GN=CAP2 PE=1 SV=1	CAP2	High	FALSE	32	1055	30	0	320.285	4066.53	71	477	52.8	6.37	1.0063	1.04311	0.963354	0.987842	0.87514	1.06994	0.937191	1.05852	1.03557	0.988206	0.989725	0.899633	0.87859	1.03775	1.04805	1.03652	0.933329	0.89849	0.975332	1.05704	0.946061	1.01221	0.93636	1.03194	1.02679	1.00711	1.08001	0.994414	0.995979	1.03456	0.983611	1.03132	1.04823	0.998939
Master Protein	O60641	Clathrin coat assembly protein AP180 OS=Homo sapiens GN=SNAP91 PE=1 SV=2	SNAP91	High	FALSE	35	1168	12	0	320.172	4451.16	31	907	92.4	4.86	1.01292	0.861803	0.925007	0.920699	0.935758	0.918752	0.981481	1.03758	0.954712	0.902034	1.07863	0.992406	0.982888	0.96621	0.942869	0.992647	0.932852	0.869996	0.895131	1.01567	0.918802	0.902551	0.994047	1.1527	1.04926	0.932032	1.11495	1.06859	1.00925	0.981356	1.11133	0.882065	1.05005	1.0119
Master Protein	P26640	Valine--tRNA ligase OS=Homo sapiens GN=VARS PE=1 SV=4	VARS	High	FALSE	47	453	46	0	319.906	1687.31	40	1264	140.4	7.59	0.959497	0.951996	0.930256	1.00932	0.968629	0.897743	0.971942	0.95163	0.983124	1.00072	0.938354	0.958271	0.975852	0.981541	0.996038	0.936758	0.981236	0.901276	1.06158	0.947643	0.975918	0.869148	0.995756	1.00761	0.958315	1.13508	0.948531	1.0362	0.995977	0.999377	0.996195	1.07015	0.927131	1.00306
Master Protein	Q9BSJ8-2	Isoform 2 of Extended synaptotagmin-1 OS=Homo sapiens GN=ESYT1	ESYT1	High	FALSE	44	451	1	0	319.299	1804.4	44	1114	123.9	5.78	0.970214	0.91845	1.03557	1.02516	0.82967	0.999422	0.898967	0.879832	0.947953	1	0.873326	1.02296	1.04118	0.867966	0.97045	0.879598	1.03112	1.02326	1.07749	0.958373	1.04099	1.00704	0.936279	1.01822	0.922209	1.20445	0.893226	0.936089	1.1083	0.934926	0.981138	0.969506	0.92123	0.979507
Master Protein	P23471	Receptor-type tyrosine-protein phosphatase zeta OS=Homo sapiens GN=PTPRZ1 PE=1 SV=4	PTPRZ1	High	FALSE	48	1199	48	0	319.188	4346.57	19	2315	254.4	4.88	1.089	0.972946	0.967638	0.967534	0.943274	1.00607	0.971421	0.970427	0.949905	0.91174	0.93539	0.934528	0.914191	1.00403	0.939909	0.979465	0.980923	0.965084	0.968407	0.96287	0.940766	0.997697	1.05146	1.02062	1.01315	0.952944	1.08819	0.962643	1.04618	0.974312	0.892206	0.932369	1.04447	1.01579
Master Protein	P13667	Protein disulfide-isomerase A4 OS=Homo sapiens GN=PDIA4 PE=1 SV=2	PDIA4	High	FALSE	39	497	38	0	318.806	1737.61	53	645	72.9	5.07	0.9885	0.920626	0.920697	1.05458	0.956525	0.912035	0.972515	0.891327	0.925894	0.920921	0.873941	0.89698	0.91982	0.951877	0.99585	0.856591	0.98537	0.979928	0.995599	0.975218	0.943835	0.936503	1.04798	1.0379	1.01688	0.998551	0.994963	0.983424	0.99343	0.887801	0.912729	1.01413	1.00949	0.995457
Master Protein	Q92616	Translational activator GCN1 OS=Homo sapiens GN=GCN1L1 PE=1 SV=6	GCN1L1	High	FALSE	64	239	64	0	318.546	859.54	25	2671	292.6	7.47	0.972096	0.938388	0.940072	0.97667	0.977496	0.963815	1.05793	0.960281	1.01209	1.06659	1.02236	1.07456	1.04536	1.05766	1.07532	1.00515	1.0067	1.12365	1.14557	1.05761	1.12207	1.10628	0.989094	0.97858	0.946305	1.10315	0.966183	1.04477	1.01323	1.04789	0.965509	1.03836	0.975911	1.0154
Master Protein	Q02246	Contactin-2 OS=Homo sapiens GN=CNTN2 PE=1 SV=1	CNTN2	High	FALSE	35	429	35	0	318.512	1689.96	43	1040	113.3	7.96	0.888008	0.929696	1.00862	0.991648	0.88573	0.832319	1.0198	0.908115	1.02414	1.07575	0.934118	0.95273	1.00445	0.919642	1.05943	0.883052	0.932456	1.09994	1.11619	0.972618	1.11113	0.924486	1.06965	0.912513	0.973212	1.18338	0.871454	0.985679	0.99217	0.929471	1.07799	0.99844	0.978009	0.961765
Master Protein	Q14152	Eukaryotic translation initiation factor 3 subunit A OS=Homo sapiens GN=EIF3A PE=1 SV=1	EIF3A	High	FALSE	71	423	71	0	318.488	1300.55	41	1382	166.5	6.79	0.955763	0.938674	0.916018	0.984996	1.02257	0.955791	0.911463	0.856969	0.968139	0.96433	0.940615	0.949922	0.993971	0.958466	0.916069	0.976364	0.990028	0.976312	0.919889	0.947565	0.941154	0.964823	0.966211	0.987293	0.969887	1.06604	0.979173	0.992681	0.991617	1.01462	0.937203	0.994201	1.01398	1.03715
Master Protein	Q7Z460-4	Isoform 4 of CLIP-associating protein 1 OS=Homo sapiens GN=CLASP1	CLASP1	High	FALSE	55	360	2	0	317.428	1157.2	38	1477	163	8.53	0.987692	1.05846	1.36205	1.19385	1.75077	1.4359							1.13494	0.905914	1.16908	1.2009	0.852911	1.25749	0.954257	1.42694	1.44854	1.50191	0.911055	1.06154	0.794872	1.00513				1.2068	1.12429	1.46951	1.09022	1.14104
Master Protein	Q12959-9	Isoform 9 of Disks large homolog 1 OS=Homo sapiens GN=DLG1	DLG1	High	FALSE	49	606	2	0	317.155	2260.25	53	800	88.4	6.4	0.932781	1.11326	1.0663	1.14273	1.01657	1.09116	0.9381	0.870331	0.983991	1.07631	1.23426	0.98666	1.12451	1.22827	1.24125	1.44877	1.01427	1.04021	1.05812	1.13264	1.28614	1.25186	0.90462	1.24401	0.877532	0.740331	0.999466	1.05336	1.0651	1.09598	0.970169	1.09598	0.929955	1.05812
Master Protein	Q12931	Heat shock protein 75 kDa, mitochondrial OS=Homo sapiens GN=TRAP1 PE=1 SV=3	TRAP1	High	FALSE	40	805	39	0	315.828	3306.66	61	704	80.1	8.21	1.05026	1.02622	0.967955	0.917893	0.940074	0.968876	0.921236	1.00952	0.918008	0.890375	0.963331	0.859859	0.909032	0.84777	0.854556	0.900628	0.971912	0.96311	1.00699	0.924613	0.978026	0.958717	1.02916	0.99836	0.997463	1.04104	0.890885	0.94573	1.00178	0.898306	0.903047	1.02296	0.920488	0.846639
Master Protein	P51649-2	Isoform 2 of Succinate-semialdehyde dehydrogenase, mitochondrial OS=Homo sapiens GN=ALDH5A1	ALDH5A1	High	FALSE	29	738	29	0	315.552	2754.14	58	548	58.6	8.09	1.0826	1.02	1.0359	1.08702	1.01816	0.906697	1.05277	1.07692	1.01423	0.964147	1.05121	0.942958	1.15751	0.998771	1.06207	1.0501	1.09137	1.11178	0.589495	0.984241	1.14279	0.995707	1.11758	1.05727	0.966316	1.05533	0.989936	0.986055	0.913508	1.05046	1.03872	0.967767	0.936056	1.00158
Master Protein	K7ERX7	ATP synthase subunit alpha, mitochondrial (Fragment) OS=Homo sapiens GN=ATP5A1 PE=1 SV=1	ATP5A1	High	FALSE	29	5209	3	0	315.411	20825.3	77	205	21.6	9.69	0.982102	0.861651	0.896445	0.809354	0.888478	0.815014	0.860715	0.883037	0.838818	0.873629	0.840498	0.860434	0.871462	0.818849	0.899811	0.883935	0.907719	0.946846	0.882784	0.871402	0.926134	0.854104	1.07218	0.921937	1.00674	1.10466	0.972342	0.914672	0.959256	0.86741	0.958465	0.926637	1.0039	0.90747
Master Protein	O15230	Laminin subunit alpha-5 OS=Homo sapiens GN=LAMA5 PE=1 SV=8	LAMA5	High	FALSE	57	293	56	0	314.827	980.34	19	3695	399.5	7.02	0.940488	0.840538	0.862058	0.890745	0.813156	0.885808	0.849167	0.90523	0.874982	0.849627	0.858276	1.53022	0.962646	0.815626	0.914229	0.90597	1.39856	1.00503	0.99917	0.838886	0.945357	0.983107	0.935326	0.923116	1.03194	0.979667	0.929422	0.82783	0.923943	0.963439	0.85974	1.07026	0.891624	0.915801
Master Protein	Q969P0	Immunoglobulin superfamily member 8 OS=Homo sapiens GN=IGSF8 PE=1 SV=1	IGSF8	High	FALSE	38	1122	38	0	314.527	4627.04	59	613	65	8	1.02878	0.877897	0.949687	0.870118	0.928449	0.864827	0.982864	0.9086	0.914729	0.929986	0.843709	0.974413	0.973771	0.969395	0.937166	0.923095	1.00769	1.0305	0.906049	0.902235	0.920449	1.02607	1.07913	0.926727	1.05744	1.03369	0.893652	0.898256	1.01397	0.947962	1.05647	1.03493	0.952116	0.941995
Master Protein	P48147	Prolyl endopeptidase OS=Homo sapiens GN=PREP PE=1 SV=2	PREP	High	FALSE	44	598	44	0	314.29	2075.5	73	710	80.6	5.86	0.932641	1.07285	1.0668	1.1113	0.982297	1.04777	1.02656	1.17568	1.11225	1.03073	1.09844	0.947949	1.01689	1.09967	1.05788	1.01371	0.982288	0.907506	1.01834	1.01294	0.989137	0.872958	0.976811	1.04933	0.982751	0.937383	1.05049	1.08328	1.04758	1.01622	1.06448	1.09234	1.00773	1.00795
Master Protein	P24821	Tenascin OS=Homo sapiens GN=TNC PE=1 SV=3	TNC	High	FALSE	53	284	17	0	314.222	1055.66	31	2201	240.7	4.89	1.13676	0.963905	0.813439	1.12321	0.812031	0.970736	0.724164	0.798821	0.714086	0.984772	0.958801	1.19563	0.674771	0.985724	0.731689	1.04076	1.22326	0.928856	0.868141	0.82515	0.95686	1.56679	0.76243	0.826313	0.74232	1.06479	0.961205	0.832413	0.811115	0.967481	1.01458	1.02065	0.98496	1.06961
Master Protein	O75781	Paralemmin-1 OS=Homo sapiens GN=PALM PE=1 SV=2	PALM	High	FALSE	49	937	6	0	314.123	3361.47	59	387	42.1	5	0.951471	1.02532	0.998355	0.942551	1.12199	0.997597	0.907337	0.942938	0.865115	0.969513	0.992161	0.943661	1.01823	0.975718	0.902095	1.03806	1.03886	0.96291	0.861479	0.902877	0.984512	0.9827	1.02152	1.05466	1.05725	0.976763	1.10751	0.936138	0.932238	1.06152	1.08999	0.96048	1.10795	0.961342
Master Protein	P78357	Contactin-associated protein 1 OS=Homo sapiens GN=CNTNAP1 PE=1 SV=1	CNTNAP1	High	FALSE	39	767	39	0	314.042	2624.22	35	1384	156.2	7.05	0.940739	0.984095	1.06202	0.990171	0.899322	0.933829	1.03201	0.992826	1.05799	1.16905	1.01992	1.01581	1.04477	0.997186	1.10402	0.910745	1.01849	1.14616	1.09905	1.02456	1.0771	1.01933	1.02567	0.936162	1.01929	1.17456	0.915007	1.06794	1.0688	0.967314	1.04201	0.987074	0.954641	1.02065
Master Protein	Q00839-2	Isoform Short of Heterogeneous nuclear ribonucleoprotein U OS=Homo sapiens GN=HNRNPU	HNRNPU	High	FALSE	50	582	3	0	313.837	2040.36	48	806	88.9	5.78	0.789988	0.976345	0.692935	0.647923	1.50297	1.01775	0.605048	0.41631	0.649649	1.13009	0.953858	0.916395	1.21808	0.753555	1.06142	0.891074	0.712859	1.24947	0.796925	0.873247	0.991874	1.1971	0.563496	0.918356	0.779715	1.43606	0.882131	0.903489	0.916909	1.30749	1.04168	1.34599	0.984066	1.10309
Master Protein	Q15019-2	Isoform 2 of Septin-2 OS=Homo sapiens GN=SEPT2	SEPT2	High	FALSE	33	933	32	0	312.964	3536.55	73	396	45.4	6.89	1.05269	0.890172	0.861963	1.00535	1.00479	0.94391	0.991745	0.884804	0.966248	0.940773	0.954393	0.971141	0.958582	0.891513	0.934496	0.844771	0.988697	0.958619	0.981776	0.872109	0.999071	0.998965	1.08891	0.947397	0.944398	1.00336	0.959589	0.937442	1.05282	0.967003	0.956801	0.964948	0.986422	1.05966
Master Protein	Q08211	ATP-dependent RNA helicase A OS=Homo sapiens GN=DHX9 PE=1 SV=4	DHX9	High	FALSE	50	437	50	0	312.259	1554.99	40	1270	140.9	6.84	1.01235	1.03337	1.03547	1.02407	1.03506	0.985365	1.04494	0.94821	1.02058	1.03004	1.01271	1.05462	1.02232	0.996761	1.00086	0.979738	1.03727	1.07786	1.0674	1.01275	1.07595	1.04662	0.981634	0.99653	0.996756	1.14194	0.975077	1.00218	0.927372	1.01525	0.994874	1.03908	0.982741	0.994127
Master Protein	Q8WXF7	Atlastin-1 OS=Homo sapiens GN=ATL1 PE=1 SV=1	ATL1	High	FALSE	36	625	35	0	311.849	2283.62	65	558	63.5	6.18	0.998688	0.964641	0.989188	0.958449	0.934563	0.981402	1.02683	1.0305	0.980231	0.953919	1.01536	0.975535	0.947693	1.04037	0.992465	1.02478	0.973297	0.957914	0.89241	0.941199	0.903741	0.970579	0.990127	1.0216	1.00356	0.890384	1.03058	0.974615	0.958307	0.961187	1.0192	0.927204	0.978599	0.956537
Master Protein	Q9NYI0	PH and SEC7 domain-containing protein 3 OS=Homo sapiens GN=PSD3 PE=1 SV=2	PSD3	High	FALSE	56	651	15	0	311.834	2325.72	41	1048	116	5.99	1.01182	1.04261	0.948364	0.958501	1.01926	0.968606	0.956873	0.998905	0.952496	0.901113	0.972863	0.987691	0.879659	1.11236	0.87946	1.10523	0.995172	0.894058	0.908448	1.06203	0.913156	1.0528	0.977476	1.08888	1.06472	0.817195	1.13298	0.966809	0.93069	1.0402	1.00835	1.03652	1.02909	0.997857
Master Protein	Q12959-7	Isoform 7 of Disks large homolog 1 OS=Homo sapiens GN=DLG1	DLG1	High	FALSE	50	606	3	0	311.584	2252.39	47	917	101.8	5.71	1.02383	0.983597	1.01906	0.973163	0.960676	1.00636	0.959047	1.00355	1.0191	0.978954	0.998249	0.910697	0.932112	0.951876	0.972551	0.974995	0.975598	0.916415	0.946675	0.969092	0.929022	0.827211	0.998547	1.04824	0.979215	0.984697	1.03036	0.992431	0.99704	1.00757	0.963998	1.03903	1.01415	0.993393
Master Protein	A3KMH1	von Willebrand factor A domain-containing protein 8 OS=Homo sapiens GN=VWA8 PE=1 SV=2	VWA8	High	FALSE	65	242	65	0	311.169	873.59	39	1905	214.7	7.4	0.962978	0.789271	0.899906	1.09165	0.931775	0.974631	0.932251	1.02994	1.05097	0.956473	0.942095	0.955345	1.14658	0.937374	1.02678	0.998203	0.960744	1.01498	1.08873	1.04419	0.935675	1.06298	1.08046	1.04694	1.09209	1.05903	0.890151	0.99066	0.918802	0.784036	1.01892	0.988819	1.05703	0.990392
Master Protein	P49748-3	Isoform 3 of Very long-chain specific acyl-CoA dehydrogenase, mitochondrial OS=Homo sapiens GN=ACADVL	ACADVL	High	FALSE	36	510	1	0	310.825	1991.92	59	678	72.9	8.75	0.938852	1.08406	0.926105	0.924743	0.977546	0.967515	0.945517	1.08705	1.06517	0.939957	0.934015	1.00346	0.918246	1.20759	0.958581	0.937048	1.29291	0.919269	1.06001	0.916213	1.09042	0.916983	1.17678	1.06998	1.04051	1.08582	0.950726	0.999076	1.04564	0.842954	0.871173	0.918867	0.950738	0.967672
Master Protein	Q6P2Q9	Pre-mRNA-processing-splicing factor 8 OS=Homo sapiens GN=PRPF8 PE=1 SV=2	PRPF8	High	FALSE	62	297	62	0	310.625	983.26	30	2335	273.4	8.84	0.971324	0.97167	0.986269	0.983596	0.950988	0.927814	1.00838	0.914267	0.977286	0.979207	0.951319	1.0354	0.997354	0.994572	0.984251	0.962995	1.03833	1.04279	1.07379	0.985486	1.03997	1.03308	0.991404	0.9655	1.0036	1.13417	0.968667	0.987299	0.928614	0.989855	0.96132	1.04992	0.955978	0.981408
Master Protein	P68104	Elongation factor 1-alpha 1 OS=Homo sapiens GN=EEF1A1 PE=1 SV=1	EEF1A1	High	FALSE	35	961	1	0	310.481	3521.92	73	462	50.1	9.01	0.983709	0.956037	0.816593	0.847603	0.926588	0.972609	0.830105	0.819998	0.888084	0.975397	0.888097	1.04191	0.914699	0.908236	1.01452	0.873878	0.922108	1.06942	1.04143	0.96183	0.95969	1.19029	0.868367	0.986361	0.936846	1.10545	0.999553	0.945403	1.01234	1.04395	0.976479	1.14688	0.970652	1.15374
Master Protein	Q13555-5	Isoform 5 of Calcium/calmodulin-dependent protein kinase type II subunit gamma OS=Homo sapiens GN=CAMK2G	CAMK2G	High	FALSE	35	989	1	0	310.473	3781.73	59	527	59	7.71	1.00855	1.02908	1.08655	1.04174	0.96442	1.02497	1.04821	0.890653	1.00412	1.02469	1.04115	1.05409												1.01095	0.984605	1.19535	1.09524	0.899471	1.05467
Master Protein	Q9P2E9	Ribosome-binding protein 1 OS=Homo sapiens GN=RRBP1 PE=1 SV=4	RRBP1	High	FALSE	66	301	65	0	310.442	1054.39	58	1410	152.4	8.6	1.00974	0.977069	0.982281	1.01822	1.20263	0.93601	1.09588	0.832697	1.01599	1.20928	0.972038	0.999749	1.11458	0.991991	1.07305	0.986967	0.999092	1.20032	1.05273	1.03713	1.03451	0.943474	0.966402	0.988028	1.05534	1.0322	0.97332	1.02341	1.08291	0.997385	1.01518	0.909139	0.94362	1.05194
Master Protein	P06753-2	Isoform 2 of Tropomyosin alpha-3 chain OS=Homo sapiens GN=TPM3	TPM3	High	FALSE	56	1063	4	0	309.249	3411.61	92	248	29	4.78	1.13837	1.0485	1.11077	1.02652	1.08277	1.11842	1.0015	1.0059	0.986053	1.04255	1.09284	1.0106	0.956068	1.21849	0.968281	1.09129	1.09612	1.03537	0.873195	1.12753	0.909935	1.00905	1.05265	1.16393	1.09906	0.918978	1.22062	1.04348	1.11159	1.13825	1.05615	1.0288	1.04764	1.03967
Master Protein	E7EV03	Microtubule-associated protein 2 (Fragment) OS=Homo sapiens GN=MAP2 PE=4 SV=1	MAP2	High	FALSE	36	407	2	0	309.192	1466.88	62	567	61.7	4.65	0.897973	0.834122	0.870946	0.884122	1.30507	0.858108							0.846423	0.563532	0.58029	0.76088	1.84742	0.881941	0.706652	1.21737	0.872793	0.785624	0.953972	0.953041	0.934122	1.08953				0.889945	0.746373	0.622311	1.18395	1.19325
Master Protein	Q1KMD3	Heterogeneous nuclear ribonucleoprotein U-like protein 2 OS=Homo sapiens GN=HNRNPUL2 PE=1 SV=1	HNRNPUL2	High	FALSE	41	420	41	0	308.878	1472.06	49	747	85.1	4.91	1.00258	1.05756	1.11244	1.13497	1.11577	1.01484	1.13592	0.858994	1.13277	1.15093	1.1046	1.1177	1.07793	0.992315	1.07736	1.02811	1.06025	1.16444	1.06819	1.08095	1.20136	1.09576	0.988862	0.976989	0.964694	1.1485	0.937999	1.05766	0.943005	1.04852	1.01345	1.009	0.967091	1.01616
Master Protein	P10515	Dihydrolipoyllysine-residue acetyltransferase component of pyruvate dehydrogenase complex, mitochondrial OS=Homo sapiens GN=DLAT PE=1 SV=3	DLAT	High	FALSE	30	948	30	0	308.782	3680.43	51	647	69	7.84	1.07522	1.19144	1.10529	1.08887	1.03642	1.07376	1.10064	1.17243	1.10003	1.07551	1.11329	1.0241	1.08377	1.03279	1.09002	1.01905	1.04916	1.11025	1.15528	1.08765	1.08613	1.04897	1.05834	1.05213	1.03362	1.0551	1.00088	1.09001	0.979333	1.03808	0.975592	1.06251	1.0194	0.975261
Master Protein	Q92599	Septin-8 OS=Homo sapiens GN=SEPT8 PE=1 SV=4	SEPT8	High	FALSE	37	1031	2	0	308.71	4044.2	66	483	55.7	6.28	1.07944	0.986535	1.00577	1.00985	0.930276	0.994041	1.02345	1.03076	1.02991	1.02183	0.994399	0.953066	0.952517	0.980027	1.04725	0.992282	0.938244	1.00018	0.975886	1.00129	0.956168	0.976837	1.04793	0.979059	0.953215	0.986572	1.03501	1.02242	1.07135	1.01925	0.947357	0.994323	0.962658	0.989503
Master Protein	Q16643-3	Isoform 3 of Drebrin OS=Homo sapiens GN=DBN1	DBN1	High	FALSE	40	639	39	0	308.707	2623.06	60	695	76.3	4.51	1.02944	0.932991	0.96774	0.934403	1.12367	0.993457	0.921089	0.747566	0.91111	0.999635	1.02989	0.973712	0.97367	0.934053	0.860823	1.08076	0.918462	1.02387	0.812472	0.988895	0.938852	0.905455	0.990625	0.997209	0.984451	0.928476	1.06233	0.975269	1.02881	0.956349	0.974448	0.992153	1.09677	0.985241
Master Protein	Q13554-6	Isoform 6 of Calcium/calmodulin-dependent protein kinase type II subunit beta OS=Homo sapiens GN=CAMK2B	CAMK2B	High	FALSE	30	1266	1	0	308.644	4963.9	56	492	55.2	7.42													1.00501	0.916792	1.05714	0.922807	0.875188	1.11429	1.05578	0.953448	1.03162	0.943786	0.909091							0.954386	0.916792	1.09925	0.993852	1.06061
Master Protein	Q5SWX3	Calcium/calmodulin-dependent protein kinase (CaM kinase) II gamma, isoform CRA_n OS=Homo sapiens GN=CAMK2G PE=1 SV=1	CAMK2G	High	FALSE	35	987	0	0	308.387	3773.59	59	516	57.8	7.3	0.968824	0.875359	1.0523	0.892273	0.925602	0.897953	1.00988	0.844989	0.873441	0.950385	0.902172	0.896636	0.904009	0.937821	0.943473	0.869988	0.922642	0.954953	0.988119	0.951116	0.995172	1.02267	1.033	0.994913	0.986955	1.09418	0.958865	0.94555	0.996811	0.807076	1.0604	0.926341	0.940291	0.902007
Master Protein	Q93009	Ubiquitin carboxyl-terminal hydrolase 7 OS=Homo sapiens GN=USP7 PE=1 SV=2	USP7	High	FALSE	51	373	51	0	308.082	1327.11	51	1102	128.2	5.55	0.972611	1.07055	1.05185	1.08478	0.993592	1.06267	1.07092	1.12532	1.09846	1.04052	1.06135	1.03838	1.04658	1.12994	1.08093	1.1108	1.06519	1.03145	1.12855	1.15646	1.10128	1.08778	0.987311	1.00995	0.991169	0.974504	1.01301	1.05172	0.969952	1.07049	1.02534	1.04677	0.988017	1.02653
Master Protein	P29144	Tripeptidyl-peptidase 2 OS=Homo sapiens GN=TPP2 PE=1 SV=4	TPP2	High	FALSE	48	337	1	0	307.78	1267.79	44	1249	138.3	6.32	0.915058	0.980888	0.887066	0.918726	0.83668	0.858494	0.875986	0.864938	0.926719	0.908005	0.883427	0.710259	0.910507	0.847149	0.869852	0.978089	0.806494	0.892027	1.05291	1.02646	1.00942	0.836771	1.00717	1.01255	0.964093	1.09035	1.00474	1.03112	1.07847	0.887012	0.903643	0.880412	0.726906	0.984753
Master Protein	Q14289	Protein-tyrosine kinase 2-beta OS=Homo sapiens GN=PTK2B PE=1 SV=2	PTK2B	High	FALSE	47	371	46	0	307.589	1345.85	52	1009	115.8	6.25	0.997917	1.15493	1.09598	1.1327	1.05936	1.13194	1.04613	1.06022	1.13056	1.08635	1.05077	1.10288	1.04042	1.01583	1.10987	0.936543	0.987436	0.97629	1.02561	0.990419	1.10675	1.21146	0.949197	1.01484	0.942754	0.992677	0.915846	0.99846	0.988452	1.03741	1.0708	1.10968	0.976662	1.02707
Master Protein	P49748-2	Isoform 2 of Very long-chain specific acyl-CoA dehydrogenase, mitochondrial OS=Homo sapiens GN=ACADVL	ACADVL	High	FALSE	36	500	1	0	307.407	1965.95	63	633	68	8.56													0.912281	0.909091	1.22169	1.37081	1.13238	0.92823												1.06699	1.16667	0.992823
Master Protein	P55084	Trifunctional enzyme subunit beta, mitochondrial OS=Homo sapiens GN=HADHB PE=1 SV=3	HADHB	High	FALSE	36	564	35	0	306.78	1959.6	61	474	51.3	9.41	1.071	0.924855	0.9564	0.939602	0.900352	0.908295	0.970369	0.954158	0.953316	0.947588	0.985226	1.04527	0.999874	0.950669	0.871975	0.924701	0.987746	0.993961	1.01678	0.891667	0.952222	0.962946	1.10605	0.94638	1.02059	1.02519	0.974797	0.965423	1.02494	0.895576	0.863616	1.00841	0.963097	1.00601
Master Protein	Q13555-7	Isoform 7 of Calcium/calmodulin-dependent protein kinase type II subunit gamma OS=Homo sapiens GN=CAMK2G	CAMK2G	High	FALSE	35	952	2	0	306.062	3576.33	57	533	59.7	7.42	0.99868	1.07211	1.21611	1.11615	1.07985	1.06224	1.30961	1.08149	1.12938	1.2124	1.15119	1.18046	1.24808	1.17267	1.2293	1.08393	1.18092	1.23848	1.20015	1.06429	1.24927	1.16159	1.00863	0.94928	0.973185	1.16938	0.895373	1.06642	0.988862	1.10807	1.18128	1.03586	0.822648	0.894962
Master Protein	Q6ZMI0	Protein phosphatase 1 regulatory subunit 21 OS=Homo sapiens GN=PPP1R21 PE=1 SV=1	PPP1R21	High	FALSE	50	334	50	0	305.996	1286.52	61	780	88.3	6.84	0.990852	1.03949	1.01815	1.0318	1.00924	1.04877	0.99292	1.06069	0.987409	0.993996	1.01569	0.947922	0.975221	1.07141	1.0349	1.05823	0.977965	0.967808	0.929562	0.970364	0.909044	0.92818	0.971244	1.0034	1.01731	0.902469	1.03502	1.00671	1.00404	1.06207	0.981205	0.992918	1.05462	0.988729
Master Protein	O43295-2	Isoform 2 of SLIT-ROBO Rho GTPase-activating protein 3 OS=Homo sapiens GN=SRGAP3	SRGAP3	High	FALSE	47	287	41	0	305.675	993.05	48	1075	121.7	6.58	0.936921	0.986759	0.947957	1.01731	1.07258	1.04573	1.01787	0.935313	1.02772	0.992114	0.989125	0.969995	0.964378	0.940959	1.01257	0.964014	0.94917	0.926911	0.917979	1.01614	0.992408	1.06299	0.950473	0.965391	0.928949	1.14062	0.983549	0.942041	0.944967	1.02698	1.0069	1.11129	0.986252	1.01597
Master Protein	P31323	cAMP-dependent protein kinase type II-beta regulatory subunit OS=Homo sapiens GN=PRKAR2B PE=1 SV=3	PRKAR2B	High	FALSE	31	1158	28	0	305.196	4094.63	82	418	46.3	4.92	0.989869	1.0838	1.10697	1.05635	1.04547	1.11187	1.0274	1.15789	1.10653	1.0345	1.16235	1.09726	0.921688	1.00384	0.949027	1.01571	0.995786	0.93031	1.02436	0.987582	1.03473	1.04817	0.925591	0.965628	0.95584	1.01313	1.00431	1.06651	0.942098	0.992883	0.960995	0.962846	1.03029	0.978893
Master Protein	O75051	Plexin-A2 OS=Homo sapiens GN=PLXNA2 PE=1 SV=4	PLXNA2	High	FALSE	56	371	42	0	305.166	1209.66	34	1894	211	6.48	0.988742	1.07081	1.02118	1.11264	1.0739	1.08692	1.14047	1.01024	0.990745	1.03224	0.995699	1.03704	0.993867	1.21195	1.08001	1.24999	1.07573	1.07108	0.954322	1.1278	0.918175	0.998361	1.00623	1.02754	1.0685	0.908083	1.04267	1.02269	0.934463	1.08945	0.94948	0.910069	0.969171	0.969298
Master Protein	P24752	Acetyl-CoA acetyltransferase, mitochondrial OS=Homo sapiens GN=ACAT1 PE=1 SV=1	ACAT1	High	FALSE	35	812	33	0	305.104	3010.73	73	427	45.2	8.85	1.04782	1.05305	1.04845	0.993566	1.0096	0.968933	0.997999	0.970897	1.00228	0.955725	1.00829	0.98161	1.02939	0.988226	0.936465	0.979818	1.0364	1.08613	1.07813	1.01099	1.09166	1.04854	1.06001	1.02204	1.04137	1.0436	0.992205	1.011	0.972829	0.978455	0.99691	0.966964	0.989582	0.982636
Master Protein	Q08209-2	Isoform 2 of Serine/threonine-protein phosphatase 2B catalytic subunit alpha isoform OS=Homo sapiens GN=PPP3CA	PPP3CA	High	FALSE	34	1395	1	0	304.978	4736.09	63	511	57.6	6.3	1.00243	0.745778	0.901484	0.788639	0.679504	0.669012	0.936087	0.925323	0.830463	0.723224	0.814586	0.852395	1.03212	1.03185	1.0081	0.878273	1.21457	0.976518	0.987098	0.890926	1.02723	0.925012	1.08019	0.913127	1.02981	1.20944	0.874058	0.843515	1.02207	0.968961	1.22051	1.01107	0.875019	1.04545
Master Protein	Q9BSJ8	Extended synaptotagmin-1 OS=Homo sapiens GN=ESYT1 PE=1 SV=1	ESYT1	High	FALSE	45	442	2	0	304.975	1756.03	43	1104	122.8	5.83	0.958525	0.921503	0.962073	0.93785	0.887828	0.914613	0.983398	0.907303	0.934686	0.944387	0.959322	1.02539	1.02891	0.899068	1.01232	0.879224	1.03778	0.982661	1.0293	0.920767	1.01439	1.04491	1.03351	1.00854	0.981948	1.0717	0.913246	0.980362	1.0504	0.985285	1.04145	1.10775	0.970207	1.01478
Master Protein	P11177	Pyruvate dehydrogenase E1 component subunit beta, mitochondrial OS=Homo sapiens GN=PDHB PE=1 SV=3	PDHB	High	FALSE	21	1568	21	0	304.942	5788.34	56	359	39.2	6.65	1.04637	0.995357	0.941361	0.951582	0.962256	0.903778	0.949388	1.01283	0.922306	0.921641	0.938124	0.92549	0.922833	0.923437	0.987106	0.949467	0.936135	0.992373	0.993508	0.954012	0.930126	0.924273	1.07956	1.02659	1.0266	1.03581	0.99799	0.991813	1.00263	0.936142	0.949726	1.01741	1.03872	0.959473
Master Protein	O00410-3	Isoform 3 of Importin-5 OS=Homo sapiens GN=IPO5	IPO5	High	FALSE	37	361	34	0	304.88	1311.91	48	1115	125.5	4.92	1.03117	1.13073	1.13706	1.17019	1.01513	1.2092	1.13344	1.29657	1.2122	1.11851	1.21369	1.11627	1.13298	1.1169	1.05593	1.08302	1.03625	1.04425	1.172	1.11211	1.15898	1.15434	0.962387	1.03793	0.975458	0.930172	0.994767	1.16106	0.98654	1.08246	1.0201	1.02521	0.978788	1.05072
Master Protein	P21796	Voltage-dependent anion-selective channel protein 1 OS=Homo sapiens GN=VDAC1 PE=1 SV=2	VDAC1	High	FALSE	34	4123	32	0	304.534	16481	94	283	30.8	8.54	1.01144	0.963582	0.965847	0.951702	0.940344	0.938616	0.995904	0.99184	0.939544	0.919719	0.935515	0.931182	0.937867	0.942664	1.01438	0.948172	1.00099	1.0057	1.00912	0.953697	0.987923	0.952909	1.0939	1.00356	1.02807	1.02978	0.964827	0.977999	0.945066	0.977582	0.967023	1.01443	0.989617	0.95357
Master Protein	O94811	Tubulin polymerization-promoting protein OS=Homo sapiens GN=TPPP PE=1 SV=1	TPPP	High	FALSE	39	1286	39	0	304.004	5647.22	90	219	23.7	9.44	0.941631	1.00275	1.01438	1.00854	1.13995	0.97311	0.977611	0.892041	1.04399	1.04171	1.03889	0.993744	1.09569	1.01465	0.984589	1.02298	0.867376	1.0214	0.825368	0.974244	0.998103	0.934789	0.904474	1.02532	0.952261	0.899971	0.950805	1.00261	0.951376	0.969377	1.18518	1.11334	0.962389	1.07878
Master Protein	E7EX29	14-3-3 protein zeta/delta (Fragment) OS=Homo sapiens GN=YWHAZ PE=1 SV=1	YWHAZ	High	FALSE	30	2239	1	0	303.488	7737.59	72	246	28	4.92	1.00584	0.870073	0.962044	0.950365	0.754745	0.906569							0.634234	0.753153	1.03784	0.886486	1.00901	1.00541	0.864924	0.862745	0.788671	0.784314	1.20479	1	0.848175	1.04818				0.857658	0.859459	1.19099	0.984749	0.880174
Master Protein	A6NFQ9	Septin-8 OS=Homo sapiens GN=SEPT8 PE=1 SV=1	SEPT8	High	FALSE	37	1046	2	0	302.485	4071.67	71	440	50.9	6.21	0.961124	0.773672	0.786567	0.732102	0.714781	0.736913	0.800315	0.651077	0.801366	1.1114	0.727798	0.723069	0.808234	0.72286	0.767714	0.859805	0.742362	0.993499	0.781327	0.913161	0.870191	0.808774	1.0081	0.933988	0.872402	1.13164	0.727273	0.784025	1.01734	0.72091	0.937811	0.782232	0.951631	0.970529
Master Protein	O94819	Kelch repeat and BTB domain-containing protein 11 OS=Homo sapiens GN=KBTBD11 PE=1 SV=1	KBTBD11	High	FALSE	33	621	33	0	302.153	2643.2	64	623	65.7	6.07	0.9618	0.956319	0.989079	1.03476	1.00218	1.01794	1.01824	0.975008	1.03757	0.998378	0.99083	1.01104	0.994677	0.929076	0.929941	0.929523	1.00555	0.987382	0.958551	0.923846	1.05041	1.07231	0.993586	0.972286	0.954033	0.953456	0.918725	0.98114	0.963689	0.949496	0.974402	0.978735	0.980674	1.00136
Master Protein	P62873	Guanine nucleotide-binding protein G(I)/G(S)/G(T) subunit beta-1 OS=Homo sapiens GN=GNB1 PE=1 SV=3	GNB1	High	FALSE	26	3138	7	0	302.03	13060.9	66	340	37.4	6	1.04588	1.42073	1.48856	1.4139	1.31142	1.46651	1.42001	1.3606	1.3283	1.26311	1.2684	1.31162	1.38362	1.48559	1.40439	1.42608	1.28817	1.41458	1.38659	1.3734	1.40432	1.52841	0.987046	1.00211	1.02774	0.913548	0.95424	1.17386	0.962861	1.29032	1.20134	0.973472	0.948315	0.944769
Master Protein	Q5TZA2	Rootletin OS=Homo sapiens GN=CROCC PE=1 SV=1	CROCC	High	FALSE	72	216	70	0	302.026	738.72	36	2017	228.4	5.5	0.92481	0.792653	0.843831	0.865855	0.81671	0.824967	0.841203	0.788204	0.875283	0.866877	0.821707	1.17015	0.98957	0.827215	0.899666	0.885172	1.05228	1.0912	0.902125	0.827255	0.928688	0.988497	1.00382	0.897948	0.862746	1.17689	0.812018	0.853678	0.871475	1.00313	0.932921	1.06934	0.84475	0.980893
Master Protein	P31946	14-3-3 protein beta/alpha OS=Homo sapiens GN=YWHAB PE=1 SV=3	YWHAB	High	FALSE	27	2453	17	0	301.347	8689.42	77	246	28.1	4.83	0.973028	0.999623	0.965675	1.04046	0.977036	1.01426	0.916044	1.02018	0.977269	0.890825	0.916166	0.896889	0.901792	1.07298	0.937254	0.974776	0.872099	0.830846	0.901468	0.995243	0.882009	0.963851	0.959764	1.04436	0.991039	0.928816	1.05501	0.982064	1.01882	0.996383	0.996186	1.11458	1.00061	1.01467
Master Protein	Q9H2G2-2	Isoform 2 of STE20-like serine/threonine-protein kinase OS=Homo sapiens GN=SLK	SLK	High	FALSE	65	439	2	0	301.025	1477.75	48	1204	138.9	5.1	1.01552	0.994217	0.990175	0.998182	1.097	1.02092	0.996542	0.901559	0.998009	1.02466	1.01551	0.949052	0.983478	1.01028	0.986393	1.01664	0.999957	1.00402	0.879882	0.979934	0.959728	0.989974	0.959452	0.992386	1.01023	1.03223	1.01919	0.933693	0.965037	1.03267	0.980039	1.09154	1.00921	0.980519
Master Protein	Q12840	Kinesin heavy chain isoform 5A OS=Homo sapiens GN=KIF5A PE=1 SV=2	KIF5A	High	FALSE	49	538	30	0	300.994	1858.58	44	1032	117.3	5.9	1.01821	0.98305	0.936694	0.994149	0.904205	0.937744	0.986264	0.948879	0.979716	0.986373	0.938917	0.935926	0.844164	0.915431	0.940704	0.88368	0.909867	0.901911	0.964404	0.994853	0.872269	0.903554	1.00834	1.04476	1.07873	0.970567	1.05222	1.03409	1.06516	0.933867	0.911529	1.01803	1.04293	0.993071
Master Protein	P50570	Dynamin-2 OS=Homo sapiens GN=DNM2 PE=1 SV=2	DNM2	High	FALSE	43	864	2	0	300.957	3036.36	48	870	98	7.44	0.848909	0.827501	0.780156	0.89543	0.800329	0.862083							1.36405	1.39892	1.52036	1.32288	1.23821	1.29036	0.814883	0.871842	0.926504	0.937069	0.903078	0.865377	0.870317	0.925895				1.05552	0.937006	0.896132	1.00367	0.976573
Master Protein	Q8N4C8-3	Isoform 2 of Misshapen-like kinase 1 OS=Homo sapiens GN=MINK1	MINK1	High	FALSE	60	401	32	0	300.584	1415.13	45	1303	146.6	7.46	0.990118	0.952697	0.971835	0.970084	1.16893	0.996488	0.9526	0.830193	0.932153	0.984748	0.987286	1.00019	0.97535	1.01547	0.971875	1.0909	0.954634	1.04458	0.844721	0.970575	0.933323	1.07533	0.994778	0.982282	0.975832	0.916079	1.06348	0.716036	0.95069	1.00297	0.999607	1.0715	0.999233	1.00203
Master Protein	Q9NZN5-2	Isoform 2 of Rho guanine nucleotide exchange factor 12 OS=Homo sapiens GN=ARHGEF12	ARHGEF12	High	FALSE	61	258	61	0	300.423	877.57	45	1525	171	5.74	1.01117	0.966777	0.974206	0.991493	1.0027	1.02006	0.964316	0.920237	1.01811	0.999778	0.975148	1.07013	0.976223	1.00958	1.03459	1.00051	1.01151	1.04067	0.980015	0.996203	1.01889	1.04899	0.982623	0.990769	1.00102	1.04444	0.992429	0.997673	0.999942	1.03578	0.952405	1.09317	1.03715	1.03428
Master Protein	Q14141	Septin-6 OS=Homo sapiens GN=SEPT6 PE=1 SV=4	SEPT6	High	FALSE	34	1095	15	0	300.269	4263.15	61	434	49.7	6.67	1.02994	1.04214	1.08513	0.969766	1.0333	0.944139	0.962784	0.988554	0.991886	0.988128	1.00012	0.964586	1.00358	0.97179	1.02422	0.996411	1.06594	1.02218	1.14059	1.05614	1.11636	1.07464	0.984504	1.02853	1.02156	1.0472	0.993422	1.01363	0.946093	1.01378	0.995618	0.972457	0.980019	0.981763
Master Protein	P17980	26S protease regulatory subunit 6A OS=Homo sapiens GN=PSMC3 PE=1 SV=3	PSMC3	High	FALSE	32	516	32	0	300.086	1803.77	69	439	49.2	5.24	0.966454	0.991919	0.964468	0.997502	0.940391	0.988158	1.02368	0.999238	1.03295	0.977586	0.989518	0.967075	0.988298	1.03777	1.04192	1.02002	0.970757	0.968915	1.01719	1.04579	0.987505	1.03893	0.98457	0.996794	0.986172	1.01625	1.05549	1.00094	0.989475	1.03719	1.00201	1.01814	1.02843	1.00312
Master Protein	Q6P1N0	Coiled-coil and C2 domain-containing protein 1A OS=Homo sapiens GN=CC2D1A PE=1 SV=1	CC2D1A	High	FALSE	54	299	1	0	299.741	1143.42	61	951	104	8.09	0.9746	0.832265	0.874371	0.90595	0.891076	0.832723	0.981449	0.945616	0.915121	0.858196	0.86582	0.942567	0.888713	0.929296	0.804692	0.914711	0.868104	0.841154	0.972536	0.88404	0.918828	1.08544	1.11932	0.999314	1.05744	0.963158	1.00152	0.863532	0.977891	0.926126	0.942295	0.862714	1.11749	0.985658
Master Protein	P27824-2	Isoform 2 of Calnexin OS=Homo sapiens GN=CANX	CANX	High	FALSE	47	793	47	0	299.404	3047.88	45	627	71.5	4.7	1.0541	0.981378	1.0117	0.964545	1.02132	0.920098	0.997972	0.973247	0.955126	0.954842	0.93258	1.02682	0.939095	0.97643	1.0244	0.952944	0.993641	1.0102	1.01115	0.966861	0.979744	1.02836	1.03738	0.996704	1.09199	1.0225	1.02351	0.964253	0.996286	0.954243	0.962229	1.01843	0.996105	0.97882
Master Protein	Q9H4A3-7	Isoform 6 of Serine/threonine-protein kinase WNK1 OS=Homo sapiens GN=WNK1	WNK1	High	FALSE	57	356	47	0	299.391	1173.59	21	2833	299.5	6.48	0.947852	0.986156	1.00376	1.02284	1.06837	0.967658	0.983685	0.936482	1.01092	1.078	0.997929	1.02727	1.04685	0.993712	0.988056	1.0036	0.989821	1.05128	0.991102	1.04621	1.02439	1.01473	0.955874	0.987241	0.982856	0.975978	0.985851	0.99977	1.02065	0.963951	1.04566	0.994275	0.968786	1.04678
Master Protein	Q5VZU9	Tripeptidyl-peptidase 2 OS=Homo sapiens GN=TPP2 PE=1 SV=1	TPP2	High	FALSE	48	331	1	0	299.252	1241.15	43	1262	139.7	6.52	0.939421	1.22201	1.13395	1.16914	1.07939	1.09581	1.08466	1.05991	1.079	1.11644	1.08579	0.909947	1.01665	1.077	1.14162	1.05529	1.00961	1.056	1.19995	1.17229	1.08998	0.977061	1.01314	0.992104	0.987272	1.0738	0.987041	1.11563	1.07253	0.972144	0.967478	0.986008	0.977265	1.00993
Master Protein	P54578	Ubiquitin carboxyl-terminal hydrolase 14 OS=Homo sapiens GN=USP14 PE=1 SV=3	USP14	High	FALSE	38	635	3	0	299.226	2355.09	63	494	56	5.3	0.961591	1.08219	1.04818	1.12221	0.993852	1.09072	1.01659	1.13692	1.05856	0.976394	1.03713	0.957824	0.955389	1.14881	0.990678	1.06018	0.940584	0.863299	0.989741	1.10169	0.940804	0.926903	0.947187	1.07702	1.01817	0.83277	1.10529	1.0438	1.05819	1.02673	1.02142	0.999784	1.03121	1.03086
Master Protein	Q9H2G2	STE20-like serine/threonine-protein kinase OS=Homo sapiens GN=SLK PE=1 SV=1	SLK	High	FALSE	64	428	1	0	298.651	1441.44	47	1235	142.6	5.15	0.925853	0.915993	0.872609	0.968645	0.973772	0.954841																		0.967265	0.986393	0.924078
Master Protein	Q13618	Cullin-3 OS=Homo sapiens GN=CUL3 PE=1 SV=2	CUL3	High	FALSE	45	375	44	0	298.216	1310	58	768	88.9	8.48	1.024	1.04098	1.02179	1.06546	1.00956	1.06343	1.02777	1.10583	1.0553	0.998358	1.04046	0.987174	0.982464	1.0238	0.98699	1.01399	1.00858	0.943528	1.02212	1.04209	0.99706	1.01128	0.987126	1.0331	1.01064	0.929196	1.02653	1.02228	1.01458	0.957928	0.982264	0.892031	0.990036	1.01197
Master Protein	Q13045	Protein flightless-1 homolog OS=Homo sapiens GN=FLII PE=1 SV=2	FLII	High	FALSE	50	289	1	0	298.036	1020.99	43	1269	144.7	6.05	1.03716	0.93998	0.961998	0.966628	0.970802	0.933282	1.0146	0.952389	1.00366	0.982466	1.00211	0.986387	1.057	0.946024	1.02764	0.965844	1.00033	1.00186	1.00787	0.971542	1.04022	1.01112	1.02869	0.981137	0.982049	1.03398	0.984173	0.945703	1.03196	0.998067	0.937055	1.03062	1.04135	0.973225
Master Protein	Q9C0C9	E2/E3 hybrid ubiquitin-protein ligase UBE2O OS=Homo sapiens GN=UBE2O PE=1 SV=3	UBE2O	High	FALSE	49	312	16	0	297.298	1140.78	43	1292	141.2	5.12	0.936638	1.00199	1.00328	1.04281	1.03427	1.03676	0.959064	0.948882	0.98955	1.08471	1.13174	0.922821	1.07135	1.03649	0.958238	1.07003	0.964189	0.993405	0.988641	1.09671	1.0393	0.957947	0.924449	1.02935	0.979786	0.97176	1.10926	1.07317	1.04834	1.03766	1.0269	0.961589	1.07193	1.06295
Master Protein	Q9NZR1	Tropomodulin-2 OS=Homo sapiens GN=TMOD2 PE=1 SV=1	TMOD2	High	FALSE	30	1001	29	0	297.262	3504.17	66	351	39.6	5.27	0.999312	0.889769	0.950654	0.939424	1.002	0.925161	0.954746	0.868974	0.936112	0.915237	0.941541	0.92571	0.94377	0.913681	0.921994	0.917336	0.939017	0.989596	0.905439	0.908034	0.97602	0.975814	1.00992	0.980701	0.989843	0.97573	0.987646	0.966087	1.01473	0.957216	0.983236	0.988084	1.02563	1.00368
Master Protein	Q9BQI5-4	Isoform 4 of SH3-containing GRB2-like protein 3-interacting protein 1 OS=Homo sapiens GN=SGIP1	SGIP1	High	FALSE	31	554	4	0	297.145	2290.08	66	629	68.2	8.57	0.805559	0.932031	0.9682	0.912125	1.18218	1.07647	0.96559	0.842298	0.992912	1.10443	1.16142	1.00314	1.15713	0.802341	0.814899	1.14	0.845726	1.0857	0.806721	0.9478	1.12447	1.05932	0.890214	0.916373	0.913339	1.03314	0.930895	0.99577	0.914376	0.881262	0.999001	0.827744	1.01417	1.09876
Master Protein	Q9BX66-11	Isoform 11 of Sorbin and SH3 domain-containing protein 1 OS=Homo sapiens GN=SORBS1	SORBS1	High	FALSE	48	370	10	0	296.983	1337.37	41	1266	139.3	7.42	0.961596	0.931295	0.910405	0.962631	1.34294	0.960425	1.00144	0.759702	0.998383	1.21155	1.2438	1.12118	1.1026	0.883753	1.13607	1.0001	0.923286	1.34393	1.09894	1.21174	1.29085	1.19565	1.01037	0.949124	0.872451	1.07933	0.974757	0.965415	0.937567	1.0069	1.00241	0.990744	0.989692	1.0235
Master Protein	Q9UQB8-4	Isoform 4 of Brain-specific angiogenesis inhibitor 1-associated protein 2 OS=Homo sapiens GN=BAIAP2	BAIAP2	High	FALSE	46	518	46	0	296.672	1855.53	82	521	57.3	8.88	1.05085	1.11402	1.04267	1.10776	1.1851	1.18417	1.01561	1.07011	1.00216	0.982468	1.0762	0.995985	0.955531	1.08038	0.972538	1.13165	0.960308	0.936936	0.897248	1.10918	0.974697	1.14923	0.891878	1.0148	0.967004	0.844243	1.05555	0.944025	0.972525	1.03421	0.980686	1.00169	1.06578	1.01129
Master Protein	A0A087WZN1	Isocitrate dehydrogenase 3 (NAD+) beta, isoform CRA_d OS=Homo sapiens GN=IDH3B PE=1 SV=1	IDH3B	High	FALSE	25	798	3	0	296.559	2964.43	62	387	42.4	8.46	0.990471	0.978015	1.04822	0.943278	0.961379	0.892842	0.99061	1.0895	0.933037	0.913305	1.02437	0.864643	0.934101	0.851473	0.885583	0.870834	1.10201	0.977262	0.961215	1.04165	1.01584	0.927193	1.1027	0.961927	1.052	1.13467	0.96086	0.985934	1.00138	0.867081	0.897848	0.953339	0.941916	0.916601
Master Protein	Q5T5C0-2	Isoform 2 of Syntaxin-binding protein 5 OS=Homo sapiens GN=STXBP5	STXBP5	High	FALSE	40	369	38	0	296.547	1372.31	45	1115	123.4	7.11	1.01482	1.00015	1.02292	0.973502	0.960281	1.0428	1.06559	1.12211	1.02347	1.04054	1.05652	1.04933	0.911637	0.969745	0.927703	1.03009	0.93153	0.950666	0.957922	1.05094	0.981254	1.02621	1.06351	0.994026	1.01757	0.915335	1.01526	0.987182	0.969689	0.977541	0.900899	0.922062	1.043	0.943787
Master Protein	Q02880	DNA topoisomerase 2-beta OS=Homo sapiens GN=TOP2B PE=1 SV=3	TOP2B	High	FALSE	63	227	62	0	296.187	750.68	40	1626	183.2	8	0.968128	0.956406	0.947385	1.01063	0.992785	0.93595	1.05373	0.909389	1.03603	1.05817	1.05219	1.06781	0.998057	0.980529	0.98886	0.992311	1.04481	1.07519	1.01067	0.971965	1.04749	1.02663	0.953813	0.947052	0.968865	1.07759	0.940496	0.996491	0.944914	0.968023	0.941187	1.02876	0.95076	0.98938
Master Protein	Q9BXF6	Rab11 family-interacting protein 5 OS=Homo sapiens GN=RAB11FIP5 PE=1 SV=1	RAB11FIP5	High	FALSE	38	385	38	0	296.101	1702.1	68	653	70.4	9.23	0.914202	0.953809	0.878673	0.815549	0.939983	0.934851	0.838974	0.868165	0.835911	1.04642	0.961959	0.968348	0.897847	0.860907	1.04355	0.896478	0.900551	0.915348	0.912249	0.995224	0.919594	0.980212	0.958886	1.01781	0.963101	1.12373	1.01472	0.957095	0.981943	0.955772	1.05021	1.09581	0.955229	0.961271
Master Protein	Q8IY17-4	Isoform 4 of Neuropathy target esterase OS=Homo sapiens GN=PNPLA6	PNPLA6	High	FALSE	52	318	43	0	295.835	1162.56	45	1375	150.9	7.74	0.946218	0.924574	1.00871	0.961438	0.935607	0.95426	1.01122	0.943607	0.973873	1.00272	0.956431	1.02798	0.98131	0.952541	0.919269	0.918544	0.987201	0.964835	0.988524	0.982493	1.04658	1.01018	1.03657	1.03877	1.03377	0.958085	0.981409	0.994755	0.974905	0.951079	0.949719	0.991745	0.984691	1.00312
Master Protein	Q13045-2	Isoform 2 of Protein flightless-1 homolog OS=Homo sapiens GN=FLII	FLII	High	FALSE	50	289	1	0	295.456	1009.71	45	1214	138.4	6.07	0.999356	1.11464	1.26051	1.06698	1.16422	1.20689	0.924579	0.871613	0.852331	0.911887	0.894801	0.949231	0.912607	0.833811	0.992837	0.984241	0.960602	0.952722	0.831559	0.952411	0.959299	0.937696	0.989355	1.00209	0.966833	1.01369	1.04857	0.97071	1.00537	0.894699	0.830229	1.03725	0.9067	0.9402
Master Protein	Q9ULB1-3	Isoform 3a of Neurexin-1 OS=Homo sapiens GN=NRXN1	NRXN1	High	FALSE	47	692	31	0	295.363	2318.74	35	1547	169.8	6.13	0.993983	0.985983	0.979427	1.00383	0.983218	1.02285	1.0634	1.0734	1.04804	0.983177	1.0125	1.00785	0.979048	0.98911	0.909221	1.01779	0.979066	0.952876	0.893565	0.918684	0.922295	0.915861	1.00293	0.999618	0.988823	0.949035	1.00196	0.99114	0.995222	0.978795	0.970861	0.989043	0.970736	0.938703
Master Protein	O00555-8	Isoform 8 of Voltage-dependent P/Q-type calcium channel subunit alpha-1A OS=Homo sapiens GN=CACNA1A	CACNA1A	High	FALSE	56	266	1	0	294.681	901.12	26	2506	282.4	8.84													0.538462	0.82967	0.862637	1.74725	1.06593	1.51648	0.848624	0.224771	2.08716	0.866972	0.261468							0.5	2.25275	1.87912	0.559633	0.954128
Master Protein	E9PBG7	Calcium/calmodulin-dependent protein kinase type II subunit delta OS=Homo sapiens GN=CAMK2D PE=1 SV=1	CAMK2D	High	FALSE	32	1251	1	0	294.426	4336.94	60	512	57.7	7.27	1.07511	0.826312	0.882172	0.778272	0.905043	0.899374	1.01918	1.03137	1.01628	0.864801	0.927486	0.945749	1.02537	1.04709	0.82956	0.908037	0.984441	0.885988	0.841255	1.05771	0.89115	1.11962	1.18809	1.08157	1.09447	0.697244	1.13219	0.912016	0.946984	1.04413	0.982277	0.956938	1.05843	1.02482
Master Protein	O14576-2	Isoform 2 of Cytoplasmic dynein 1 intermediate chain 1 OS=Homo sapiens GN=DYNC1I1	DYNC1I1	High	FALSE	38	877	35	0	294.34	3258.55	59	628	70.7	5.08	1.05131	0.989694	1.01732	0.984377	1.00342	1.00052	1.00756	0.926524	0.969528	1.0094	1.00199	0.954758	0.987185	0.972083	1.0202	0.986402	0.904341	1.0198	0.907989	0.988276	0.936156	0.943452	1.01651	1.03255	1.0359	0.939662	1.03927	1.00366	1.03747	0.986613	1.01392	0.934088	1.06206	0.982761
Master Protein	P30153	Serine/threonine-protein phosphatase 2A 65 kDa regulatory subunit A alpha isoform OS=Homo sapiens GN=PPP2R1A PE=1 SV=4	PPP2R1A	High	FALSE	39	1073	29	0	294.339	3803.17	62	589	65.3	5.11	0.992003	1.04556	1.01792	1.05972	1.02499	1.05825	1.00102	1.05542	1.02722	0.978653	0.990642	0.943158	0.986735	1.05466	1.0169	1.07208	0.993612	0.925183	1.04706	1.124	1.03918	1.05675	0.983709	1.02274	1.03515	0.947744	1.03892	1.02328	1.00256	1.02686	1.05308	1.03348	1.0029	1.00426
Master Protein	Q6P1N0-2	Isoform 2 of Coiled-coil and C2 domain-containing protein 1A OS=Homo sapiens GN=CC2D1A	CC2D1A	High	FALSE	54	290	1	0	294.039	1105.48	61	950	103.9	8.09	1.01012	0.955711	0.971691	0.962598	1.06383	0.932383	1.02195	0.934119	0.991148	0.95703	0.95622	1.00867	0.969451	0.951755	0.941816	0.983282	0.965536	0.967421	0.900959	0.950312	0.928748	1.03628	0.981097	0.988259	0.993107	0.974895	0.984166	0.956022	0.983528	1.00553	0.993743	0.989967	0.989324	0.97749
Master Protein	Q9UI12	V-type proton ATPase subunit H OS=Homo sapiens GN=ATP6V1H PE=1 SV=1	ATP6V1H	High	FALSE	30	997	30	0	293.847	3911.65	58	483	55.8	6.48	1.03168	1.02159	1.01505	0.994852	1.00017	1.0069	1.00456	0.99249	1.001	0.956244	0.986671	0.939169	1.0119	1.02578	1.01222	1.02441	0.99556	0.993429	1.01278	1.03489	1.00182	1.08821	1.03616	1.04205	1.04539	0.955216	1.03274	1.01268	0.998241	1.00725	1.04461	0.976606	1.00862	0.998773
Master Protein	F5H7S3	Tropomyosin alpha-1 chain OS=Homo sapiens GN=TPM1 PE=1 SV=2	TPM1	High	FALSE	49	900	14	0	293.669	3054.76	93	245	28.5	4.78	1.05061	0.88803	0.97202	0.891567	0.964248	0.919398	0.864347	0.839893	0.856235	0.920172	0.892678	1.01007	0.965348	0.999968	0.937113	0.988806	1.04985	0.990217	0.903738	0.963684	0.952231	1.06187	1.19579	1.03448	1.10942	1.05031	1.04066	0.991293	1.03291	1.01055	1.03029	1.09975	1.02042	0.936934
Master Protein	Q5JRX3-2	Isoform 2 of Presequence protease, mitochondrial OS=Homo sapiens GN=PITRM1	PITRM1	High	FALSE	48	335	48	0	293.478	1205.58	49	1038	117.4	6.92	0.957989	0.682877	0.90276	0.858091	0.909498	0.899305	1.08571	0.983341	1.08584	1.09005	1.14751	1.01749	1.04287	1.1216	0.971822	0.847317	0.911407	1.15301	0.938226	0.971568	0.853462	0.798779	1.38067	0.957047	1.15227	0.982793	1.14815	1.36487	0.978561	1.08088	0.867024	1.10186	0.929522	1.01681
Master Protein	Q96BY7	Autophagy-related protein 2 homolog B OS=Homo sapiens GN=ATG2B PE=1 SV=5	ATG2B	High	FALSE	52	320	51	0	293.448	1068	29	2078	232.6	5.76	1.00071	0.96085	0.98223	0.93955	0.899052	0.948769	0.994793	0.956995	0.958774	1.0048	0.945086	0.972177	0.960213	0.94411	1.01278	0.970279	0.944062	0.993663	0.995571	0.972929	0.9896	0.978876	1.05339	0.997058	0.999595	1.03388	0.970784	0.949216	0.993894	0.952671	0.943378	1.01818	0.982573	0.94977
Master Protein	Q6U841	Sodium-driven chloride bicarbonate exchanger OS=Homo sapiens GN=SLC4A10 PE=2 SV=1	SLC4A10	High	FALSE	49	515	35	0	293.248	1719.43	37	1118	125.9	6.49	0.973146	1.00539	0.988491	0.951667	1.0912	0.989355	0.980949	0.927556	0.95524	0.984505	1.03161	1.02438	0.9004	0.958986	0.948649	0.989146	0.993761	0.913605	0.966728	0.994038	1.00707	0.922947	0.99799	0.986529	1.00403	1.03474	1.07185	0.95663	0.946	0.965537	0.894051	0.976766	1.10101	1.00956
Master Protein	O00555	Voltage-dependent P/Q-type calcium channel subunit alpha-1A OS=Homo sapiens GN=CACNA1A PE=1 SV=2	CACNA1A	High	FALSE	56	266	0	0	292.941	893.69	26	2505	282.2	8.84	0.890142	0.847953	0.814119	0.793233	0.692982	0.896408	0.971209	1.12965	0.948875	0.941371	1.06334	0.979759	0.887994	1.0306	0.976382	0.994274	0.973519	0.867955	0.773289	0.877584	0.866309	0.871946	1.03933	1.06892	0.946115	0.868003	1.09475	0.945559	0.937882	0.897119	0.839148	0.819288	0.968054	0.864161
Master Protein	Q9P2R7	Succinyl-CoA ligase [ADP-forming] subunit beta, mitochondrial OS=Homo sapiens GN=SUCLA2 PE=1 SV=3	SUCLA2	High	FALSE	38	1143	38	0	292.517	3948.63	67	463	50.3	7.42	1.01651	1.07324	1.02846	0.986862	1.03954	0.960153	0.951367	1.04524	1.04229	0.998439	1.01337	0.892317	1.03662	0.93149	1.08086	0.978695	1.02376	1.07172	1.08206	1.0442	1.07963	1.02451	1.00388	0.998261	0.996733	1.10381	1.02255	0.99986	0.970813	0.988188	0.98109	1.13021	1.0226	0.96063
Master Protein	G5E9E7	Tight junction protein 1 (Zona occludens 1), isoform CRA_e OS=Homo sapiens GN=TJP1 PE=1 SV=1	TJP1	High	FALSE	53	341	1	0	292.515	1265.63	32	1692	189.6	6.71	0.930923	0.690765	0.860857	0.809606	1.6618	0.86457	0.913301	0.704362	0.907647	0.952342	1.14513	1.27679	1.31743	0.826149	0.861173	1.0954	1.04231	1.17512						0.936866	0.777668	1.00842	0.903608	0.910339	0.904416	0.886846	0.998098	0.822821
Master Protein	P17858	ATP-dependent 6-phosphofructokinase, liver type OS=Homo sapiens GN=PFKL PE=1 SV=6	PFKL	High	FALSE	35	626	27	0	292.386	2145.65	47	780	85	7.5	0.99667	1.08263	1.07631	1.09619	1.03816	1.08246	1.11678	1.14881	1.0901	1.06853	1.04341	1.1701	1.07936	1.14888	1.09592	1.13666	1.04396	1.01193	1.08195	0.979458	1.04572	1.14492	1.05606	0.960037	1.01717	0.886789	0.985044	1.01733	0.979176	1.04395	1.05546	0.866127	0.972559	1.03676
Master Protein	P06753-3	Isoform 3 of Tropomyosin alpha-3 chain OS=Homo sapiens GN=TPM3	TPM3	High	FALSE	56	911	0	0	292.219	3168.56	90	247	28.9	4.81	1.0124	1.12268	1.31078	1.10237	1.27417	1.25976	1.17434	1.09136	1.10881	1.1955	1.10955	1.20091	1.04595	1.0898	1.03621	1.1179	1.21118	1.16875	0.986358	0.989804	0.984918	1.0642	1.06767	1.02649	1.05931	1.01755	1.126	1.18756	1.02971	1.0404	1.08862	1.07354	1.02305	1.04849
Master Protein	Q9HCD6-2	Isoform 2 of Protein TANC2 OS=Homo sapiens GN=TANC2	TANC2	High	FALSE	51	285	21	0	292.159	1033.48	32	2000	220.6	8.16	1.03723	1.06297	1.03882	0.953114	0.975162	1.08621	1.00332	1.05763	0.98613	0.982426	1.07445	1.0201	0.992773	1.06082	0.995558	1.11622	1.00279	1.04609	1.00231	1.07492	0.989201	1.0315	0.969991	0.992297	0.997007	0.925932	1.0326	0.99771	0.992153	1.02549	0.96507	0.956039	0.991061	0.965721
Master Protein	Q6ZVL6	UPF0606 protein KIAA1549L OS=Homo sapiens GN=KIAA1549L PE=2 SV=2	KIAA1549L	High	FALSE	41	296	41	0	292.138	1093.05	26	1849	198.9	8.31	1.01615	0.919049	0.964147	0.910355	1.02126	0.944253	0.988451	0.921552	0.998572	1.00384	1.08205	1.03303	0.934063	0.880008	0.939871	0.995774	0.97854	1.02775	0.95005	0.937793	1.00936	0.90161	0.980778	1.00416	0.952577	1.00368	0.995779	0.994145	0.926811	0.949922	0.905088	0.953898	1.04609	0.958345
Master Protein	Q8NCB2-3	Isoform 3 of CaM kinase-like vesicle-associated protein OS=Homo sapiens GN=CAMKV	CAMKV	High	FALSE	33	889	3	0	291.875	3793.01	65	470	51.7	5.63	1.0174	0.978459	0.980456	0.990442	1.00842	1.07432	0.89405	0.776583	0.961356	0.99309	1.06884	1.04031	1.00277	1.01286	1.00244	1.11558	1.00228	1.11802	0.894302	1.00175	1.02254	0.985558	0.901127	0.967047	0.953067	0.877175	0.944466	0.925272	0.937044	1.08611	0.995442	0.969396	1.0273	1.02222
Master Protein	E9PF82	Calcium/calmodulin-dependent protein kinase type II subunit delta OS=Homo sapiens GN=CAMK2D PE=1 SV=1	CAMK2D	High	FALSE	32	1237	1	0	291.621	4293.96	59	533	60	7.27	0.999336	0.913316	1.00342	0.930401	0.956897	1.02491	1.01816	1.06426	1.02018	0.940219	0.966346	0.976166	1.08926	1.14642	1.003	1.06549	1.12917	1.01181	0.937762	1.01282	0.959382	1.10227	1.10078	1.05074	1.04799	0.750346	1.009	0.957652	0.937245	1.07673	1.0043	0.972493	0.987604	0.941149
Master Protein	O14827	Ras-specific guanine nucleotide-releasing factor 2 OS=Homo sapiens GN=RASGRF2 PE=1 SV=2	RASGRF2	High	FALSE	46	332	43	0	291.245	1198.95	43	1237	140.7	7.53	1.03797	1.14922	1.20033	1.02713	1.05634	1.1072	1.03799	1.14579	1.11104	1.01655	1.20898	1.11257	1.00264	1.01351	1.08942	1.0069	1.00743	1.07769	1.07749	0.958307	1.0914	1.06442	1.0528	1.00349	0.952337	0.885022	0.997185	1.01352	1.02409	1.0574	0.974962	1.00302	1.05856	0.957545
Master Protein	O00555-4	Isoform 4 of Voltage-dependent P/Q-type calcium channel subunit alpha-1A OS=Homo sapiens GN=CACNA1A	CACNA1A	High	FALSE	56	266	1	0	291.202	888.71	26	2505	282	8.84	0.908478	0.966438	1.00792	0.990327	1.24573	1.05378	1.04022	1.0156	1.06566	1.10666	1.1865	1.07041	1.08089	0.918643	1.00902	1.07351	0.980792	1.16838	1.03835	1.0328	1.12616	1.06116	0.977959	0.915268	0.940423	1.07399	0.880858	1.01797	0.934754	0.976521	0.97156	0.981238	0.992425	0.977558
Master Protein	Q86UW7	Calcium-dependent secretion activator 2 OS=Homo sapiens GN=CADPS2 PE=1 SV=2	CADPS2	High	FALSE	50	409	26	0	290.69	1515.92	44	1296	147.6	6.19	0.935173	1.04426	1.049	1.04471	0.907109	1.00952	1.02702	1.08733	1.08078	1.10979	1.19935	0.972618	0.950601	0.957561	1.10837	0.912435	0.963748	1.00574	1.11882	1.07224	1.07885	0.959715	0.942367	0.990481	0.867494	1.14317	0.968993	1.12626	0.988682	1.01145	0.975848	1.14862	0.983334	0.954898
Master Protein	P42658	Dipeptidyl aminopeptidase-like protein 6 OS=Homo sapiens GN=DPP6 PE=1 SV=2	DPP6	High	FALSE	44	756	1	0	290.512	2638.19	48	865	97.5	6.37	1.00234	1.03902	1.01793	1.03868	0.889833	1.14425	0.976521	1.17389	1.03839	0.849703	1.02621	0.904498	0.944081	0.90133	0.922447	1.02562	1.0116	0.915316	0.939932	0.86833	0.911488	0.933067	1.10436	1.0493	0.932896	0.791639	1.13398	0.941075	0.950264	0.952421	0.860744	0.93531	1.01396	0.957707
Master Protein	Q14254	Flotillin-2 OS=Homo sapiens GN=FLOT2 PE=1 SV=2	FLOT2	High	FALSE	39	546	2	0	290.069	2024.79	72	428	47	5.25	1.06637	0.921574	1.09311	0.919868	1.05113	1.04729	0.989734	0.814276	1.00589	0.895769	0.887018	0.94082	0.990044	0.931355	0.772577	0.880323	1.12176	0.84239	0.80315	0.783421	0.913113	0.999459	1.14324	0.995782	0.98903	0.927947	1.02256	0.852764	1.03324	0.931028	1.07735	1.00503	0.957732	0.88607
Master Protein	O75781-2	Isoform 2 of Paralemmin-1 OS=Homo sapiens GN=PALM	PALM	High	FALSE	44	887	1	0	289.955	3195.2	62	343	37.1	4.97	0.999377	0.85109	0.874766	0.996885	1.00561	0.968224	1.10128	0.904422	0.867332	1.13409	1.16548	0.932953	0.777038	0.858569	0.943428	1.06489	0.817804	0.955907						0.884735	0.996262	0.920872	0.961484	1.10271	1.08845	0.97005	1.15391	1.0391
Master Protein	Q96JH7	Deubiquitinating protein VCIP135 OS=Homo sapiens GN=VCPIP1 PE=1 SV=2	VCPIP1	High	FALSE	53	259	53	0	289.952	927.13	48	1222	134.2	7.2	1.00307	0.997206	0.979334	0.935646	0.996786	1.00067	1.01998	0.953054	0.973542	1.04272	1.01783	1.04848	1.04846	1.00936	1.05913	1.02232	0.993415	1.11188	1.05325	1.04393	1.07872	1.09145	0.985855	0.98626	0.998319	1.03361	1.00537	0.998469	0.997339	1.00192	1.0004	1.01492	1.04748	0.99769
Master Protein	G3V1L9	Tight junction protein 1 (Zona occludens 1), isoform CRA_a OS=Homo sapiens GN=TJP1 PE=1 SV=1	TJP1	High	FALSE	53	339	1	0	289.793	1257.17	30	1768	197.3	6.67	1.0321	0.879132	0.895467	0.943361	1.02634	0.874847	0.945403	0.815963	0.950585	0.976561	0.939904	1.13256	1.03771	0.863268	0.912434	0.896833	1.00602	1.08698	0.930079	0.848997	1.01638	1.00189	0.99437	0.926579	0.973047	1.04364	0.897431	0.931326	0.985508	0.981072	0.976348	1.0833	0.937396	1.02849
Master Protein	B7Z4N8	Ubiquitin carboxyl-terminal hydrolase OS=Homo sapiens GN=USP14 PE=1 SV=1	USP14	High	FALSE	36	596	1	0	289.609	2224.82	61	483	54.7	5.34													0.9384	1.2176	1.1672	1.208	0.9104	1.0168	0.886179	1.2168	0.940379	0.98374	1.03523							1.1128	1.0728	1.056	0.834688	0.872629
Master Protein	P19338	Nucleolin OS=Homo sapiens GN=NCL PE=1 SV=3	NCL	High	FALSE	58	954	58	0	289.529	3146.8	58	710	76.6	4.7	0.989792	0.964946	0.969692	0.900983	1.00906	0.855742	0.947451	0.828377	0.918072	1.0011	0.921717	0.948903	0.983255	0.975528	0.992018	0.955072	0.99212	1.03591	1.01356	0.982261	1.02433	0.943214	0.998531	0.999062	1.03688	1.17046	1.02691	0.989078	0.964468	1.01652	0.992477	0.995261	1.00217	1.02481
Master Protein	Q5VT25-2	Isoform 2 of Serine/threonine-protein kinase MRCK alpha OS=Homo sapiens GN=CDC42BPA	CDC42BPA	High	FALSE	61	268	53	0	289.418	958.52	35	1754	199.7	6.44	0.997734	1.03832	0.977849	1.00863	0.764554	0.995348	0.952406	0.960702	0.973289	0.983972	0.940477	0.933694	0.894104	0.893781	0.918722	0.865052	0.934032	0.934966	0.967944	0.964038	0.94154	0.889721	1.02455	1.00743	1.02294	1.05359	0.975565	0.992618	0.997665	0.858163	0.929311	1.00176	1.0056	0.984425
Master Protein	O95140	Mitofusin-2 OS=Homo sapiens GN=MFN2 PE=1 SV=3	MFN2	High	FALSE	34	365	33	0	289.028	1352.85	43	757	86.3	6.98	1.00708	1.01272	0.978679	0.987686	0.95726	0.983498	1.03228	1.03731	1.00285	1.00356	1.03139	1.00082	0.980159	0.948973	1.01453	0.953842	1.00176	1.01772	1.04814	0.988886	1.01831	0.983796	1.07075	0.972836	0.993045	1.05578	0.963931	1.04192	0.979489	0.976061	0.927464	1.04798	1.05757	0.997265
Master Protein	Q14697	Neutral alpha-glucosidase AB OS=Homo sapiens GN=GANAB PE=1 SV=3	GANAB	High	FALSE	42	489	2	0	288.219	1660.72	47	944	106.8	6.14	0.978882	0.902227	0.896632	0.908896	0.911156	0.871624	1.01346	0.978162	0.943352	0.939936	1.01228	0.96785	0.805602	0.87886	1.11207	0.847857	0.720767	0.928037	0.993014	0.997006	0.954327	0.826523	0.940002	1.02964	1.0495	0.989182	0.978753	0.957243	1.06276	0.873234	0.909418	0.977294	1.07608	1.02113
Master Protein	P04264	Keratin, type II cytoskeletal 1 OS=Homo sapiens GN=KRT1 PE=1 SV=6	KRT1	High	FALSE	41	369	34	0	288.144	1317.01	61	644	66	8.12	0.777865	0.757827	1.42593	0.858985	0.650149	0.680472	0.874551	1.50406	1.18757	0.875166	4.14155	1.3316	1.25686	0.926185	0.778768	0.816735	0.969868	0.715776	0.821237	0.670382	1.11374	0.764697	0.885923	0.837494	1.7922	0.773783	0.795009	0.928463	0.961819	0.719977	0.951613	1.44217	0.831678	0.942629
Master Protein	P34931	Heat shock 70 kDa protein 1-like OS=Homo sapiens GN=HSPA1L PE=1 SV=2	HSPA1L	High	FALSE	36	1646	8	0	288.13	6779.8	45	641	70.3	6.02	0.852249	0.746233	0.846179	1.00683	0.947534	0.88607	0.875033	0.884349	0.872372	0.934522	0.884216	0.844956	0.904502	0.811388	0.882739	0.882143	0.906787	0.95081	1.09598	1.10097	1.00786	0.987908	0.997884	0.949702	0.861897	0.959133	0.921347	0.918552	1.00067	0.834841	1.02276	0.97625	1.11094	1.00015
Master Protein	Q7L576	Cytoplasmic FMR1-interacting protein 1 OS=Homo sapiens GN=CYFIP1 PE=1 SV=1	CYFIP1	High	FALSE	43	473	17	0	286.724	1525.3	34	1253	145.1	6.9	1.08078	1.07638	1.12587	1.14623	1.05558	1.09255	1.11852	1.08798	1.12593	1.03309	1.10188	1.13701	1.02577	1.07424	1.04201	1.00625	1.14634	1.01462	1.01741	0.967126	1.01538	1.0609	1.09969	1.01868	0.986524	1.00204	0.996666	1.09827	0.96496	1.03577	1.09937	1.04594	0.960999	1.03158
Master Protein	Q15042-3	Isoform 2 of Rab3 GTPase-activating protein catalytic subunit OS=Homo sapiens GN=RAB3GAP1	RAB3GAP1	High	FALSE	43	328	2	0	286.466	1225.24	43	988	111.2	5.45	0.962298	0.843643	0.815897	0.876122	0.826016	0.873184	0.842189	0.854675	0.86519	0.894668	0.848479	0.927056	0.794324	0.828744	0.94843	0.837077	0.832367	0.84372	1.05644	1.05413	1.06916	1.08166	0.957206	0.99543	0.982373	1.11	0.917199	0.937664	1.1012	0.88587	0.979227	1.03321	1.0273	0.999075
Master Protein	H7BXI1	Extended synaptotagmin-2 (Fragment) OS=Homo sapiens GN=ESYT2 PE=1 SV=1	ESYT2	High	FALSE	39	322	39	0	286.099	1176.59	52	884	97.9	8.57	0.978543	1.01928	1.02054	1.00497	0.980779	1.00262	1.0388	1.03133	1.01992	0.985631	0.986985	1.03374	0.963723	0.916211	0.997688	0.92857	0.995215	0.948833	0.965004	0.959348	0.9676	1.02867	1.00444	1.03804	0.994513	1.07836	0.981876	0.979508	1.00985	1.01077	1.04086	1.07599	1.01067	1.03095
Master Protein	Q6UWE0	E3 ubiquitin-protein ligase LRSAM1 OS=Homo sapiens GN=LRSAM1 PE=1 SV=1	LRSAM1	High	FALSE	44	289	44	0	285.898	1005.81	63	723	83.5	5.94	0.977606	1.01444	0.9544	0.982074	0.89174	1.10649	0.976317	1.00548	0.992477	0.988552	0.977882	0.99628	0.945453	1.0986	1.04055	1.03921	0.879134	0.949582	0.965193	1.07567	0.939315	1.16427	0.930077	0.99165	1.01793	0.891904	1.03563	0.972375	1.05474	1.07157	1.01958	1.03675	0.979632	1.01659
Master Protein	E7EX59	Propionyl-CoA carboxylase beta chain, mitochondrial OS=Homo sapiens GN=PCCB PE=1 SV=1	PCCB	High	FALSE	33	510	33	0	285.884	1941.61	60	570	61.6	7.99	1.02322	1.09032	1.05539	1.01655	0.998776	1.02948	1.00804	1.11553	1.06187	1.04001	1.09376	1.00429	1.06752	1.07282	1.06483	1.03165	1.01252	1.09281	1.12079	1.04369	1.11372	1.04129	1.04835	0.994021	0.981173	1.07338	0.976835	1.02556	1.02669	1.01014	0.946022	1.0201	1.02379	0.922101
Master Protein	Q08AD1	Calmodulin-regulated spectrin-associated protein 2 OS=Homo sapiens GN=CAMSAP2 PE=1 SV=3	CAMSAP2	High	FALSE	56	324	54	0	285.741	1036.49	39	1489	168	6.8	0.995215	0.959811	1.0052	0.891972	1.07419	0.985187	0.997275	0.887546	0.957916	1.03794	1.02463	1.05769	1.05241	0.991423	1.00337	1.00548	0.956046	1.12712	0.929609	0.989237	1.0328	1.03944	0.954297	1.01784	0.9806	1.01563	1.02382	0.971254	0.989859	1.02492	1.00216	0.980455	1.05763	1.0513
Master Protein	Q13555-4	Isoform 4 of Calcium/calmodulin-dependent protein kinase type II subunit gamma OS=Homo sapiens GN=CAMK2G	CAMK2G	High	FALSE	34	940	1	0	285.6	3538.35	57	529	59.6	7.58													0.854027	0.781879	0.869128	0.802013	0.765101	0.791946												0.838926	0.902685	0.974832
Master Protein	Q5JSH3	WD repeat-containing protein 44 OS=Homo sapiens GN=WDR44 PE=1 SV=1	WDR44	High	FALSE	44	300	44	0	285.498	1047.04	61	913	101.3	5.45	0.958614	0.991688	1.00047	0.996334	0.990938	1.03421	0.97474	0.994695	0.996679	1.07723	1.01378	0.953502	0.975173	0.954699	0.919571	0.997526	0.937824	0.973889	0.961081	1.04626	0.969141	0.958949	0.968484	1.05142	0.970495	0.970623	1.0334	1.00886	1.03189	0.94349	0.995625	0.934552	0.988665	0.988102
Master Protein	Q9P1Y5-2	Isoform 2 of Calmodulin-regulated spectrin-associated protein 3 OS=Homo sapiens GN=CAMSAP3	CAMSAP3	High	FALSE	47	335	45	0	285.384	1308.73	46	1276	137.8	8.5	0.974145	0.977406	1.02482	0.949088	1.021	1.01281	0.94399	0.935109	0.936439	0.993005	1.0106	1.02878	0.94062	0.924612	0.974285	1.01691	0.934351	1.01865	0.903504	0.917934	0.94125	0.929323	0.953393	1.03341	0.990519	0.997711	0.988619	0.957564	0.933274	0.94668	1.00404	1.03503	1.04648	0.950383
Master Protein	P42658-2	Isoform DPPX-S of Dipeptidyl aminopeptidase-like protein 6 OS=Homo sapiens GN=DPP6	DPP6	High	FALSE	44	761	1	0	284.945	2634.55	49	803	91.3	6.33	1.1374	1.04442	1.01157	1.00702	1.34153	1.11632	0.860649	0.929789	0.918489	0.862521	0.99766	0.846673	0.940331	0.882074	0.832628	1.09727	1.01287	0.914838	0.834491	0.963819	0.9322	0.883371	0.994765	1.0093	0.947727	0.839669	1.15079	0.912136	0.960481	0.966508	0.829976	0.933487	1.24316	0.948476
Master Protein	Q14683	Structural maintenance of chromosomes protein 1A OS=Homo sapiens GN=SMC1A PE=1 SV=2	SMC1A	High	FALSE	69	260	69	0	284.151	829.23	53	1233	143.1	7.64	0.994683	0.933272	0.981406	0.969827	0.91524	0.90219	0.956234	0.895317	0.969697	1.01527	0.893458	1.12207	0.935951	0.980836	1.01137	0.959264	1.05861	1.04909	1.04577	0.960576	1.00904	0.988961	0.975079	0.944225	0.991294	1.15117	0.89593	0.953333	0.933726	0.966423	0.995681	1.04994	0.918726	0.980053
Master Protein	Q13740	CD166 antigen OS=Homo sapiens GN=ALCAM PE=1 SV=2	ALCAM	High	FALSE	29	375	29	0	283.88	1453.16	49	583	65.1	6.25	0.933507	1.14292	1.08471	1.09713	1.07931	1.17994	1.05942	1.11046	1.02106	1.00192	1.03336	1.21789	0.905919	0.976558	0.942939	1.16498	1.1018	1.01481	0.980307	1.1561	0.993129	0.972127	0.991003	0.90868	1.03756	0.914329	1.02149	0.999384	0.920578	0.964324	0.885772	0.896448	1.09464	1.02189
Master Protein	Q7Z2K8	G protein-regulated inducer of neurite outgrowth 1 OS=Homo sapiens GN=GPRIN1 PE=2 SV=2	GPRIN1	High	FALSE	64	344	64	0	283.601	1147.29	63	1008	102.3	8.06	1.05958	0.644855	0.692615	0.849458	1.35954	0.852762	1.04209	0.661082	0.936517	0.939145	1.23182	1.07155	1.20581	0.88985	0.781357	1.13983	0.993856	0.985372	0.733677	0.925067	0.887023	0.924821	0.861063	1.05583	0.936653	0.815129	1.08415	1.11522	0.96898	1.1614	1.11289	0.911163	1.28364	1.23671
Master Protein	O94925-3	Isoform 3 of Glutaminase kidney isoform, mitochondrial OS=Homo sapiens GN=GLS	GLS	High	FALSE	33	546	4	0	283.494	2042.8	55	598	65.4	7.88	0.926934	0.833079	0.843167	0.887802	0.874656	0.907673	1.06291	0.996689	0.860927	0.990066	0.92053	0.953642	1.04978	0.934181	0.951881	0.926991	0.881084	1.02821	1.39989	1.26963	0.934735	1.05282	0.901825	0.959645	0.98716	1.04891	0.834437	1.15894	1.0596	0.899889	0.897677	1.07799	1.33628	1.23838
Master Protein	P49419-2	Isoform 2 of Alpha-aminoadipic semialdehyde dehydrogenase OS=Homo sapiens GN=ALDH7A1	ALDH7A1	High	FALSE	30	505	30	0	282.978	1938.77	66	511	55.3	6.86	1.02407	1.00222	1.11197	1.1417	1.00716	0.975646	0.965412	0.981317	1.07841	1.07565	1.06077	1.00438	1.09333	1.05544	0.889381	0.931837	1.0383	0.957562	1.0045	0.99587	0.991117	1.16303	1.00374	0.906099	0.955745	0.96795	0.994241	1.00323	0.97863	0.884385	0.954599	0.958703	0.833101	0.95875
Master Protein	O94910	Latrophilin-1 OS=Homo sapiens GN=LPHN1 PE=1 SV=1	LPHN1	High	FALSE	43	276	2	0	282.917	1063.08	40	1474	162.6	6.6	0.997927	0.973545	0.981601	0.923438	0.987329	1.03407	0.93444	1.00037	0.920854	0.934375	0.950363	1.05102	0.914452	1.00688	1.00495	1.03865	0.957316	0.99934	1.03669	1.06485	1.05091	1.07784	1.00396	0.969897	0.975127	0.982046	0.918485	0.916568	0.923855	0.982171	0.949993	1.06554	1.06734	0.994238
Master Protein	P13861	cAMP-dependent protein kinase type II-alpha regulatory subunit OS=Homo sapiens GN=PRKAR2A PE=1 SV=2	PRKAR2A	High	FALSE	32	555	29	0	282.788	1928.05	82	404	45.5	5.07	0.978142	1.09345	1.03579	1.0631	1.06288	1.03541	1.04008	1.09888	1.08886	1.06085	1.10884	1.05568	0.962142	1.06236	0.9651	1.03868	0.999146	0.933296	0.988018	0.983321	0.969383	0.924952	0.971046	1.02504	1.00962	1.02794	1.07118	1.11953	0.983088	0.99885	1.01749	0.934808	1.01672	0.990397
Master Protein	Q6NV74	Uncharacterized protein KIAA1211-like OS=Homo sapiens GN=KIAA1211L PE=2 SV=3	KIAA1211L	High	FALSE	45	279	45	0	282.551	1085.56	54	962	102.1	7.96	0.990458	0.953706	1.05971	0.96379	1.14542	0.989058	1.01417	0.949426	0.926698	1.05684	1.05889	1.00818	1.00781	0.951734	1.07962	1.08006	0.950133	1.08975	0.947058	1.11937	1.06769	1.08942	0.938821	1.0545	0.944362	0.94006	1.01502	0.969767	0.936336	0.960121	1.06695	0.96212	0.953895	0.994791
Master Protein	P22033	Methylmalonyl-CoA mutase, mitochondrial OS=Homo sapiens GN=MUT PE=1 SV=4	MUT	High	FALSE	36	417	36	0	282.511	1497.8	57	750	83.1	6.93	0.972042	0.902443	0.881947	0.940005	0.982492	1.15338	0.922272	1.07009	1.12137	0.959504	1.04632	0.878976	0.826812	0.912267	0.892967	1.08098	1.07925	0.890601	0.873095	1.01324	1.03037	0.866619	1.0834	1.04233	0.989081	0.991688	1.00088	1.0192	1.04042	0.947417	0.885484	0.940759	0.992143	1.03738
Master Protein	P68104-2	Isoform 2 of Elongation factor 1-alpha 1 OS=Homo sapiens GN=EEF1A1	EEF1A1	High	FALSE	33	753	1	0	282.093	2824.68	71	441	47.8	9.03	0.961368	0.908652	0.884909	0.921932	0.758149	1.0338							0.943009	0.998343	1.06826	0.952949	0.977137	1.055	0.948445	1.00818	0.865794	0.902619	1.23241	1.05795	0.937223	1.05714				0.937044	0.940027	1.00994	1.02864	1.14812
Master Protein	Q02790	Peptidyl-prolyl cis-trans isomerase FKBP4 OS=Homo sapiens GN=FKBP4 PE=1 SV=3	FKBP4	High	FALSE	41	546	41	0	281.901	1881.33	76	459	51.8	5.43	1.00318	1.01276	0.971794	1.08593	1.0377	0.982284	1.00339	0.989666	1.10521	1.06668	1.01616	0.917853	1.05908	1.01152	1.05178	0.99302	0.993892	1.00169	1.0469	1.05781	1.03596	0.984151	0.968584	1.01599	0.98428	1.04505	0.973984	1.01429	0.974276	1.00045	1.07812	1.03193	0.949094	1.02486
Master Protein	P19174	1-phosphatidylinositol 4,5-bisphosphate phosphodiesterase gamma-1 OS=Homo sapiens GN=PLCG1 PE=1 SV=1	PLCG1	High	FALSE	48	296	48	0	281.899	1055.26	43	1290	148.4	6.05	0.953263	1.03992	0.980039	1.0977	1.0524	1.06606	0.953816	0.981643	1.03472	1.02246	0.962992	0.959363	1.04151	0.986796	0.94312	0.978562	0.990852	0.962594	1.00081	0.997508	1.01138	1.00256	1.0078	1.00781	1.00343	0.965406	0.987163	1.0047	1.04216	1.02944	1.00253	1.09937	0.968109	1.02806
Master Protein	J3KN16	Proteasome-associated protein ECM29 homolog OS=Homo sapiens GN=KIAA0368 PE=1 SV=1	KIAA0368	High	FALSE	44	238	44	0	281.477	882.81	29	2017	223.6	8.75	0.961076	1.00158	0.987332	1.03851	0.926608	0.994147	0.972315	1.04472	1.02243	1.0202	0.988145	0.955428	0.950101	1.05507	1.01596	1.01745	0.925336	0.933043	0.973043	0.997497	0.926217	0.946503	1.00325	1.0083	0.997529	1.00716	0.996532	1.00885	1.00273	0.985793	0.952396	1.00673	0.993812	0.983829
Master Protein	O95831	Apoptosis-inducing factor 1, mitochondrial OS=Homo sapiens GN=AIFM1 PE=1 SV=1	AIFM1	High	FALSE	32	536	32	0	281.387	2086.06	51	613	66.9	8.95	1.03258	0.989751	0.907445	0.939672	0.961069	0.942253	0.921314	0.98476	0.946444	0.923231	0.962089	0.925578	0.944617	0.839371	0.960572	0.947727	0.965269	0.973211	1.01949	0.94056	0.977309	0.872995	1.06567	1.03017	1.03625	1.09326	1.01527	0.995903	1.01325	0.957977	0.915369	1.0374	1.07457	0.993507
Master Protein	P09493	Tropomyosin alpha-1 chain OS=Homo sapiens GN=TPM1 PE=1 SV=2	TPM1	High	FALSE	50	807	0	0	281.006	2520.61	88	284	32.7	4.74	1.06626	0.916864	1.02616	0.904351	1.0037	0.916201	0.92759	0.896263	0.817944	0.939681	1.10044	1.40822	0.910142	0.926205	0.893847	0.982308	1.07574	0.994568	0.874385	0.908974	0.943619	1.115	1.00911	1.03185	1.07062	1.10371	1.12847	0.939819	0.968123	1.00287	0.963374	1.0769	0.93546	0.875447
Master Protein	Q14697-2	Isoform 2 of Neutral alpha-glucosidase AB OS=Homo sapiens GN=GANAB	GANAB	High	FALSE	42	449	2	0	280.747	1482.01	46	966	109.4	6.24	0.960524	0.967787	1.00071	0.991111	0.955874	0.959025	0.96108	0.974927	0.922546	0.948645	0.951769	0.968196	0.951625	0.899333	1.00227	0.89438	0.993655	0.976842	1.03023	1.0001	1.00136	0.937998	1.00207	0.973842	1.02894	0.991727	0.989048	0.936808	1.0001	0.884545	0.879822	0.97498	0.990956	0.971941
Master Protein	Q01518	Adenylyl cyclase-associated protein 1 OS=Homo sapiens GN=CAP1 PE=1 SV=5	CAP1	High	FALSE	33	780	1	0	280.285	2676.43	66	475	51.9	8.06	0.974448	0.959788	0.844804	0.990827	0.930851	1.00723	0.89801	0.970096	0.928813	0.906002	0.861385	0.813009	0.831103	0.963027	0.986405	0.931808	0.901741	0.803985	0.901058	0.924487	0.824033	0.913969	0.86749	0.987251	1.01892	0.84737	1.04059	0.970996	1.03456	0.980434	0.986908	0.902316	0.933178	0.982554
Master Protein	Q96CW1	AP-2 complex subunit mu OS=Homo sapiens GN=AP2M1 PE=1 SV=2	AP2M1	High	FALSE	45	2048	35	0	280.124	6748.08	69	435	49.6	9.54	1.0145	1.03619	1.0527	1.03128	0.98308	1.05667	1.01105	1.07147	0.999155	0.957194	0.99566	0.983825	0.984184	1.0265	0.991244	1.03411	1.00734	0.971083	1.02606	1.03852	0.994835	1.0195	0.988103	1.02326	1.00896	0.923337	1.02132	1.00334	0.95218	0.99266	0.979714	0.97441	1.00487	0.950949
Master Protein	Q9Y6D5	Brefeldin A-inhibited guanine nucleotide-exchange protein 2 OS=Homo sapiens GN=ARFGEF2 PE=1 SV=3	ARFGEF2	High	FALSE	48	343	36	0	279.613	1214.84	29	1785	201.9	6.33	1.00286	1.0979	1.05917	1.02343	0.998666	1.05143	1.07338	0.993441	1.03194	1.08248	1.08941	1.07504	1.10752	1.07869	1.14772	1.06719	1.04131	1.09311	1.06692	1.06918	1.05545	1.14245	0.943587	1.02882	0.981397	1.02599	1.01014	1.03698	0.982778	1.0764	1.04545	1.05065	1.00542	0.997363
Master Protein	Q13228-4	Isoform 4 of Selenium-binding protein 1 OS=Homo sapiens GN=SELENBP1	SELENBP1	High	FALSE	34	539	34	0	279.608	1927.12	67	514	56.8	6.48	0.936295	0.881204	0.953624	1.03989	0.937463	0.932929	0.853915	0.975877	0.977883	0.967257	0.933748	1.01327	0.925513	0.957169	0.86708	0.853219	1.00862	0.780434	0.962009	0.902756	0.978162	0.91558	0.976002	1.02534	0.973567	0.897538	1.02006	0.964276	1.07255	0.933972	0.974568	0.952841	0.988751	1.04772
Master Protein	O43865	Putative adenosylhomocysteinase 2 OS=Homo sapiens GN=AHCYL1 PE=1 SV=2	AHCYL1	High	FALSE	39	725	19	0	279.586	2504.11	59	530	58.9	6.89	1.05139	1.26306	1.09686	1.31833	1.3087	1.2333	1.27072	1.21794	1.24872	1.13196	1.16388	1.20079	1.18107	1.17354	1.11489	1.1347	1.15136	1.12111	1.3607	1.24203	1.29646	1.26695	0.97364	1.00575	0.954165	0.99028	1.02043	1.09371	0.972848	1.15516	1.02534	1.02011	1.00603	1.053
Master Protein	P00505	Aspartate aminotransferase, mitochondrial OS=Homo sapiens GN=GOT2 PE=1 SV=3	GOT2	High	FALSE	37	1217	37	0	279.531	4267.35	73	430	47.5	9.01	1.00737	1.32341	1.1767	1.17081	1.21669	1.15136	1.15581	1.28427	1.18746	1.17478	1.25734	1.04679	1.27281	1.12774	1.12835	1.15016	1.13365	1.26952	1.27605	1.21471	1.32066	1.20987	0.963325	1.01493	1.00589	1.01725	1.0072	1.12505	0.944896	1.11895	1.09858	0.950879	0.919206	0.996634
Master Protein	Q92499	ATP-dependent RNA helicase DDX1 OS=Homo sapiens GN=DDX1 PE=1 SV=2	DDX1	High	FALSE	41	511	41	0	278.726	1822.45	58	740	82.4	7.23	0.964687	0.974873	0.968993	1.01806	0.966712	0.977838	1.05848	1.02931	1.04364	1.05548	1.03704	1.00481	0.985171	1.05354	1.01172	0.97961	0.997998	0.98768	1.07217	1.08006	1.0487	1.02568	0.990212	0.993394	0.98049	1.06059	1.00521	1.02698	0.999869	1.00116	0.98702	0.972465	0.982245	0.997022
Master Protein	A0A087X2D8	C-Jun-amino-terminal kinase-interacting protein 4 OS=Homo sapiens GN=SPAG9 PE=1 SV=1	SPAG9	High	FALSE	53	290	48	0	277.898	1003.79	41	1312	145.1	5.17	0.951172	0.970535	0.961242	0.958856	1.05441	0.954837	0.935594	0.805553	0.920641	1.03345	1.02872	0.933094	0.949609	0.886485	0.887668	0.888988	0.92354	0.955685	0.910273	0.92895	0.997881	0.934968	0.94564	0.976182	0.971765	1.07183	1.0019	0.985636	1.0613	0.929403	0.940557	0.992745	0.983813	1.04623
Master Protein	Q96PY5-3	Isoform 2 of Formin-like protein 2 OS=Homo sapiens GN=FMNL2	FMNL2	High	FALSE	56	395	3	0	277.219	1327.45	41	1092	124	7.66	1.07775	0.948395	1.04456	1.09502	1.01373	0.94098	1.01382	0.799551	1.0779	1.12416	0.93108	0.959289	1.17859	0.891939	1.03738	0.863107	0.980838	1.27644	0.982242	1.00521	1.06471	1.04871	1.00475	0.896648	0.931515	1.02631	0.844306	0.987227	1.09448	0.947187	1.04134	1.03228	0.898988	1.03617
Master Protein	P53621	Coatomer subunit alpha OS=Homo sapiens GN=COPA PE=1 SV=2	COPA	High	FALSE	51	329	51	0	276.98	1189.54	47	1224	138.3	7.66	0.957972	1.04507	1.03619	1.05772	1.03035	1.02716	1.12517	1.05555	1.07595	1.0925	1.07539	1.09952	1.01759	1.06294	1.08436	1.00074	1.00485	1.04295	1.15697	1.1014	1.11262	1.0946	1.0044	0.999414	0.993699	1.06631	0.989601	1.06073	0.995152	0.999061	0.953984	1.0199	1.02215	0.987726
Master Protein	Q8TF61	F-box only protein 41 OS=Homo sapiens GN=FBXO41 PE=2 SV=5	FBXO41	High	FALSE	44	306	44	0	276.911	1104.96	60	875	94.4	8.24	1.0657	1.08685	1.06489	1.02496	0.98455	1.07216	1.02073	1.0448	1.03435	0.993923	1.0353	1.0342	0.908768	0.950342	0.948498	1.00011	1.00223	0.968952	1.06764	1.04787	1.05138	1.04003	0.995596	0.998789	1.0026	1.01825	0.98481	0.998666	0.931956	0.944165	0.848811	0.993385	1.0035	0.867387
Master Protein	P54764	Ephrin type-A receptor 4 OS=Homo sapiens GN=EPHA4 PE=1 SV=1	EPHA4	High	FALSE	44	381	35	0	276.71	1459.62	51	986	109.8	6.61	1.02597	1.24106	1.18859	1.22317	1.11014	1.26324	1.19772	1.2272	1.22958	1.06483	1.17229	1.11852	1.23062	1.25559	1.28507	1.27069	1.12433	1.18188	1.19848	1.16615	1.17136	1.14445	0.995686	1.043	1.00872	0.889856	0.996606	1.06492	0.978608	1.15766	1.03704	1.01354	1.04405	0.978872
Master Protein	Q58FF7	Putative heat shock protein HSP 90-beta-3 OS=Homo sapiens GN=HSP90AB3P PE=5 SV=1	HSP90AB3P	High	FALSE	38	1210	2	0	276.695	3943.34	39	597	68.3	4.79							0.853101	0.959739	0.959195	0.788901	0.927639	0.852557	0.869006	0.899415	0.881871	0.85	0.953216	0.912281	1.07048	1.38302	1.43385	1.2022	1.026				0.968444	0.984766	1.00979	0.939181	0.966959	0.977485	1.04853	1.08781
Master Protein	Q96PY5	Formin-like protein 2 OS=Homo sapiens GN=FMNL2 PE=1 SV=3	FMNL2	High	FALSE	56	407	1	0	276.646	1357.96	42	1086	123.2	7.4	0.985171	1.08824	1.46713	0.985665	1.04301	0.984429	0.890862	0.754798	0.959038	1.00029	0.979089	0.962618	1.11365	0.962161	1.13761	1.10317	0.90132	1.1436	0.798109	1.27981	0.938548	0.888076	0.889143	1.05314	0.94439	0.928819	1.09424	1.03838	0.950014	1.02736	1.80604	0.997958	1.16346	0.915828
Master Protein	Q9Y2X7-3	Isoform 3 of ARF GTPase-activating protein GIT1 OS=Homo sapiens GN=GIT1	GIT1	High	FALSE	43	325	39	0	276.642	1215.91	69	770	85.4	7.01	0.979435	1.15191	1.12407	1.10168	1.12224	1.20004	1.08356	1.16612	1.12721	1.10098	1.11747	1.12827	1.09666	1.13085	1.082	1.17566	1.0936	1.08405	1.0248	1.08666	1.00971	1.07083	0.978034	0.994216	0.988769	0.944476	1.04105	1.05614	0.952307	1.11143	1.05644	1.03368	1.05305	0.997445
Master Protein	Q9Y3I0	tRNA-splicing ligase RtcB homolog OS=Homo sapiens GN=RTCB PE=1 SV=1	RTCB	High	FALSE	30	454	30	0	275.955	1652.51	73	505	55.2	7.23	0.967275	0.99492	0.965818	1.0186	0.969423	0.979018	1.00652	0.97834	1.02392	1.00969	0.980707	0.973551	0.974303	1.05269	0.995027	0.963329	0.982982	0.960929	1.02521	1.02185	1.00246	0.983518	0.988588	0.994086	1.01017	1.04381	1.01249	1.01057	0.987954	1.00079	1.00382	0.994457	0.970671	1.00357
Master Protein	Q13200	26S proteasome non-ATPase regulatory subunit 2 OS=Homo sapiens GN=PSMD2 PE=1 SV=3	PSMD2	High	FALSE	43	267	43	0	275.85	984.06	48	908	100.1	5.2	1.00044	0.974165	0.971157	0.973199	0.883077	0.967458	0.99255	1.05829	1.02637	0.974479	0.962658	0.938333	0.926581	1.03882	0.998244	1.0101	0.945239	0.915018	0.966009	0.992558	0.899859	1.00364	1.02661	1.06255	1.03842	1.0738	1.06054	0.988971	0.990595	0.983187	0.963754	1.04253	1.05099	1.00687
Master Protein	Q5JU85-3	Isoform 3 of IQ motif and SEC7 domain-containing protein 2 OS=Homo sapiens GN=IQSEC2	IQSEC2	High	FALSE	46	371	1	0	275.72	1309.84	54	949	105	7.24							1.22053	0.878327	0.901141	0.893536	0.946768	1.10266															1.31559	1.24335	1.21673
Master Protein	Q27J81-2	Isoform 2 of Inverted formin-2 OS=Homo sapiens GN=INF2	INF2	High	FALSE	45	299	44	0	275.549	1009.44	42	1240	134.5	5.53	0.917565	0.978164	0.943839	0.989122	0.915448	0.987908	0.997437	0.770783	0.956188	1.34023	0.764914	0.968047	1.02647	0.957421	1.08668	0.978096	0.983327	1.06339	0.966345	1.07677	0.94781	0.872858	0.920266	0.958692	1.02094	1.02704	0.94263	0.845151	0.957517	1.01159	0.975696	1.0804	1.07068	1.03133
Master Protein	Q6ZN40	Tropomyosin 1 (Alpha), isoform CRA_f OS=Homo sapiens GN=TPM1 PE=1 SV=1	TPM1	High	FALSE	51	788	0	0	275.45	2493.37	76	326	37.4	4.72	1.10232	0.975864	1.06013	0.889156	0.995717	0.956894	1.0186	0.94075	0.946609	1.00479	0.985681	1.23027	1.02561	1.036	0.929775	1.06783	1.24634	1.03117	0.888722	0.959675	0.947951	1.1038	1.09506	1.081	1.16814	1.03825	1.06589	1.01962	1.04514	1.08284	1.08315	1.07809	0.985543	0.924735
Master Protein	P28838	Cytosol aminopeptidase OS=Homo sapiens GN=LAP3 PE=1 SV=3	LAP3	High	FALSE	35	390	35	0	275.299	1464.25	76	519	56.1	7.93	0.961252	1.02076	1.15637	1.02115	1.08372	0.981394	1.05885	1.11201	1.07616	1.04393	1.01027	1.03758	1.19019	1.07219	1.20282	0.933897	0.966011	0.948895	1.12427	0.971003	1.07001	1.16779	0.977097	0.988404	1.00435	1.05767	0.993007	1.06732	1.05924	0.947224	1.04963	0.885959	0.945152	1.21363
Master Protein	Q9H2M9	Rab3 GTPase-activating protein non-catalytic subunit OS=Homo sapiens GN=RAB3GAP2 PE=1 SV=1	RAB3GAP2	High	FALSE	43	331	42	0	275.08	1179.03	35	1393	155.9	5.62	1.01654	1.01632	0.947368	0.962924	0.890205	1.05373	0.944477	0.954113	0.985495	0.962062	0.938777	0.964586	0.931919	0.979791	1.04137	0.90601	0.975458	0.911349	0.973413	0.972459	0.954737	1.03251	1.0015	1.02141	1.02487	1.01376	1.00198	0.986903	1.03128	0.984943	0.969141	0.997536	1.0833	1.03374
Master Protein	H7C144	Alpha-actinin-4 (Fragment) OS=Homo sapiens GN=ACTN4 PE=1 SV=1	ACTN4	High	FALSE	33	864	4	0	275.067	2906.03	85	342	39	5.24	1.01181	0.94602	0.953374	0.990089	0.849119	1.02281	0.992235	1.02167	1.00791	1.01741	1.08334	0.975708	0.940227	0.874768	0.964562	0.983089	1.01999	0.91742	1.02465	0.929062	0.980284	0.878651	0.964265	0.960068	0.976328	1.0923	1.02902	0.99401	1.03708	0.926968	0.851931	0.932954	1.11832	1.0193
Master Protein	P49815	Tuberin OS=Homo sapiens GN=TSC2 PE=1 SV=2	TSC2	High	FALSE	49	262	49	0	274.983	926.14	31	1807	200.5	7.31	0.97709	0.96565	0.991037	0.978893	1.06964	1.02889	1.04778	0.978959	1.0579	1.06223	1.07778	1.07556	1.03617	0.915238	0.992573	0.987583	0.9724	1.05676	0.946864	1.00404	1.03042	1.06433	0.979801	0.980232	1.00374	1.04328	0.965174	1.01113	0.975	0.968061	1.01033	1.02142	0.948184	0.974304
Master Protein	Q8NEY1	Neuron navigator 1 OS=Homo sapiens GN=NAV1 PE=1 SV=2	NAV1	High	FALSE	58	210	57	0	274.03	716.25	35	1877	202.3	8.07	1.04914	1.05688	0.968111	0.936069	1.1193	1.11133	0.899033	0.956301	0.882241	0.983495	1.03129	0.966471	0.856941	0.936904	0.901614	1.06595	0.916836	0.958518	0.878314	1.00268	0.892333	0.958894	0.959903	1.031	0.990483	0.903329	1.07667	0.983115	0.974843	0.970911	0.872634	0.939704	1.09773	0.961199
Master Protein	Q02156	Protein kinase C epsilon type OS=Homo sapiens GN=PRKCE PE=1 SV=1	PRKCE	High	FALSE	47	384	45	0	273.747	1447.99	48	737	83.6	7.12	0.980731	1.13378	0.991181	1.00141	1.08912	1.15574	0.973665	0.996919	0.999127	1.03587	0.982053	0.980805	0.985539	1.06175	1.08846	1.03028	0.964107	0.994476	1.01832	1.12111	1.00157	1.06645	0.907179	1.04618	1.00255	0.992119	1.09905	0.971687	1.00557	1.12221	1.06433	1.02278	1.03056	1.05508
Master Protein	O94875-11	Isoform 11 of Sorbin and SH3 domain-containing protein 2 OS=Homo sapiens GN=SORBS2	SORBS2	High	FALSE	55	284	23	0	273.719	1014.9	41	1200	134.5	8.53	1.00714	1.04104	0.933927	0.946178	1.16689	1.07554	0.935521	0.870198	0.968957	1.02535	1.1386	1.13976	1.02127	1.03322	0.973902	1.19163	1.05145	1.09103	0.882027	1.00141	0.949029	1.03432	0.880513	0.978942	0.929653	1.01129	1.04727	0.975176	0.867097	1.05596	0.931241	0.968748	1.05719	0.966035
Master Protein	P07384	Calpain-1 catalytic subunit OS=Homo sapiens GN=CAPN1 PE=1 SV=1	CAPN1	High	FALSE	38	457	38	0	273.638	1691.42	50	714	81.8	5.67	0.957654	1.02003	1.02946	1.07505	0.98683	1.02466	1.0456	1.06949	1.06108	1.02398	1.02106	1.05809	0.999593	1.02535	0.977825	0.943452	0.996712	0.943457	1.07979	1.00295	1.00272	1.06012	0.960598	0.993103	0.974118	0.995631	0.89607	1.06314	1.018	0.968314	1.01787	0.955069	0.974721	1.02519
Master Protein	O75083	WD repeat-containing protein 1 OS=Homo sapiens GN=WDR1 PE=1 SV=4	WDR1	High	FALSE	34	651	34	0	272.704	2647.07	58	606	66.2	6.65	1.03318	1.05319	0.991592	1.05878	1.06824	1.06049	1.00115	1.153	1.05735	0.948007	1.02461	0.993283	0.964108	1.10792	1.01511	1.06309	0.989395	0.908958	0.993224	1.04974	0.994375	1.1741	0.980505	1.00739	1.00521	0.990961	1.05966	1.00967	0.95902	1.08769	1.03809	1.06028	0.935403	0.974952
Master Protein	O14994	Synapsin-3 OS=Homo sapiens GN=SYN3 PE=1 SV=2	SYN3	High	FALSE	29	782	27	0	272.505	2753.4	68	580	63.3	9.39	0.929691	0.864764	1.02203	0.954033	1.00859	0.898364	0.947899	0.847456	0.916221	0.967698	0.971308	0.998996	0.903863	0.928	0.951932	0.949847	0.858387	1.02881	0.913338	0.981727	1	0.949309	0.981987	0.987956	0.947406	1.04004	0.945303	0.92554	0.93997	0.945352	1.132	0.980691	0.940171	0.999304
Master Protein	Q92945	Far upstream element-binding protein 2 OS=Homo sapiens GN=KHSRP PE=1 SV=4	KHSRP	High	FALSE	37	414	32	0	272.496	1570.48	55	711	73.1	7.3	0.968477	0.950282	0.919471	0.946886	1.04759	0.914095	1.01046	0.833229	1.01696	1.00511	1.02545	1.01369	1.05449	0.990586	0.973415	0.973519	1.02156	1.02778	1.00797	0.969657	1.06654	0.985374	0.954786	0.990746	0.981985	1.09851	0.969449	1.02534	0.932022	1.0239	1.00813	0.79267	0.956652	1.02816
Master Protein	Q92673	Sortilin-related receptor OS=Homo sapiens GN=SORL1 PE=1 SV=2	SORL1	High	FALSE	52	263	52	0	272.386	913.05	29	2214	248.3	5.55	1.00212	0.93333	1.01866	0.975065	0.892963	0.903273	1.01379	0.980846	0.995719	0.9717	0.953657	0.913746	0.930974	0.895386	1.00893	0.942221	0.997306	0.959657	1.02015	0.99705	0.996921	0.954451	1.02317	0.960549	0.999675	1.04198	0.983524	1.04277	1.01647	0.931194	0.886131	1.00633	1.00738	0.970535
Master Protein	O94910-2	Isoform 2 of Latrophilin-1 OS=Homo sapiens GN=LPHN1	LPHN1	High	FALSE	42	267	1	0	272.14	1032.32	40	1469	162	6.54																			1.78146	1.7351	1.64901	1.9404	1.52318										1.3245	1.08609
Master Protein	Q07866-8	Isoform S of Kinesin light chain 1 OS=Homo sapiens GN=KLC1	KLC1	High	FALSE	44	370	32	0	271.984	1334.36	59	551	62.8	5.94	1.02815	1.16489	1.07108	1.15437	1.17127	1.14356	1.17385	1.2068	1.21432	1.14328	1.19221	1.04343	1.09202	1.08983	1.14791	1.14237	1.08584	1.08994	1.17616	1.24459	1.10444	1.12906	0.947602	1.05166	0.978233	0.934555	1.05883	1.11332	0.963369	1.08595	1.01643	1.0987	0.99366	1.02125
Master Protein	C9J069	Uncharacterized protein C9orf172 OS=Homo sapiens GN=C9orf172 PE=3 SV=1	C9orf172	High	FALSE	48	317	47	0	271.652	1118.69	61	976	106.6	9.03	1.00453	0.978992	0.979385	0.907499	1.06797	1.04996	1.01669	0.897794	1.02244	1.10742	1.21232	1.14081	0.983087	0.917637	0.976584	1.01091	1.00214	1.05813	0.923583	0.982914	1.00975	1.05186	0.953511	0.984998	0.937183	0.990753	0.966284	1.04228	0.951745	0.992096	0.952271	1.04863	1.02061	1.00755
Master Protein	Q13557-12	Isoform Delta 12 of Calcium/calmodulin-dependent protein kinase type II subunit delta OS=Homo sapiens GN=CAMK2D	CAMK2D	High	FALSE	29	1215	1	0	271.407	4211.37	52	478	54.1	7.12	0.957311	0.726164	0.895136	0.793098	0.820765	0.837573	0.845739	0.945397	0.896425	0.800441	0.858962	0.886876	0.854281	0.995279	0.841776	0.872655	0.97716	0.893965	0.785994	0.861438	0.910551	0.986741	1.14174	1.03124	1.0357	0.868065	0.980411	0.823457	0.923115	0.916677	0.985071	0.919229	0.968814	0.87507
Master Protein	P62879	Guanine nucleotide-binding protein G(I)/G(S)/G(T) subunit beta-2 OS=Homo sapiens GN=GNB2 PE=1 SV=3	GNB2	High	FALSE	24	2496	10	0	270.83	9928.01	75	340	37.3	6	1.01279	1.89982	1.97135	1.86212	1.8436	1.98357	1.86735	1.79019	1.7097	1.62706	1.61034	1.68481	1.58967	1.72547	1.65061	1.68686	1.50507	1.66414	1.89795	1.85346	1.87234	2.03709	0.956347	1.0107	1.07023	0.959472	0.904855	1.38287	0.927499	1.44091	1.30795	0.926831	0.887405	0.956665
Master Protein	P31146	Coronin-1A OS=Homo sapiens GN=CORO1A PE=1 SV=4	CORO1A	High	FALSE	39	755	35	0	270.644	2865.46	59	461	51	6.68	1.01496	1.11568	1.01191	1.10263	1.10076	1.18466	0.942241	1.17432	1.07808	0.931306	1.05351	0.92747	0.922096	1.07162	0.911737	1.15674	0.997171	0.862752	0.936609	1.04731	0.926232	0.914904	0.963435	1.08279	0.997914	0.817909	1.1736	1.01121	0.950284	1.0411	0.949318	0.982786	1.10787	0.981206
Master Protein	Q07065	Cytoskeleton-associated protein 4 OS=Homo sapiens GN=CKAP4 PE=1 SV=2	CKAP4	High	FALSE	47	380	45	0	270.296	1442.33	68	602	66	5.92	1.00027	0.95731	0.902027	0.956768	0.982442	0.954381	0.914143	0.917198	0.923218	0.909756	0.887772	1.03792	0.906956	0.987512	1.01837	0.995326	0.972536	1.02382	0.893223	0.901121	0.987603	0.941898	1.00084	1.0063	1.00751	0.952399	1.04054	0.931833	0.94067	0.940438	0.869758	0.975403	1.06476	0.991732
Master Protein	O00533	Neural cell adhesion molecule L1-like protein OS=Homo sapiens GN=CHL1 PE=1 SV=4	CHL1	High	FALSE	36	421	2	0	270.197	1538.47	36	1208	135	5.76	1.06802	1.03507	0.976619	1.0548	1.04762	1.11636	1.05439	1.10871	1.05755	0.961377	0.99515	0.984796	1.0171	1.05507	0.974628	1.05668	0.981367	0.901729	0.966788	1.05707	0.946608	0.969238	0.994047	1.10452	0.968858	0.830641	1.09085	0.957514	1.00497	1.0309	0.954145	0.818674	1.04033	1.03398
Master Protein	F8WD26	LIM domain only protein 7 OS=Homo sapiens GN=LMO7 PE=1 SV=2	LMO7	High	FALSE	59	237	3	0	269.897	766.35	38	1631	186.1	7.18	0.968715	0.920646	0.967677	0.856377	1.23382	1.05932	0.963458	0.784597	0.917545	1.1666	1.23582	1.098	1.06395	0.933835	1.03045	1.11065	0.954022	1.19274	0.845092	0.967395	0.944156	1.02432	0.91387	0.958338	0.852823	1.11174	0.976934	0.998061	0.951801	1.13002	0.965273	1.06933	1.08427	0.999225
Master Protein	P02751	Fibronectin OS=Homo sapiens GN=FN1 PE=1 SV=4	FN1	High	FALSE	47	236	47	0	269.395	882.78	27	2386	262.5	5.71	0.865277	0.818014	0.795682	0.787928	1.1391	0.898968	0.984486	1.04683	0.883612	0.903949	0.872973	1.75504	0.821504	0.814962	0.881746	0.922676	1.31108	0.871806	0.859031	0.847232	0.889227	0.8984	0.941031	1.15109	1.01213	0.913985	0.982944	0.879435	0.942778	1.00916	0.799932	0.850795	1.26536	1.14248
Master Protein	A8MXP9	Matrin-3 OS=Homo sapiens GN=MATR3 PE=1 SV=1	MATR3	High	FALSE	53	516	52	0	268.687	1598.34	52	895	99.9	6.04	0.965097	0.960558	0.962953	0.9189	1.0768	0.945228	0.95243	0.709502	0.936077	1.01606	0.989077	1.00572	1.06646	0.998367	1.00181	1.0071	0.998339	1.16238	1.00225	1.01863	1.09619	1.08878	0.920898	0.962944	0.946107	1.16622	0.928499	0.936389	0.876682	1.02716	0.945032	1.0083	0.957573	1.0032
Master Protein	P35998	26S protease regulatory subunit 7 OS=Homo sapiens GN=PSMC2 PE=1 SV=3	PSMC2	High	FALSE	35	567	35	0	268.543	1988.65	73	433	48.6	5.95	0.972208	1.07793	1.04451	1.04095	1.06944	1.05202	1.0429	1.03802	1.04346	1.03112	1.0229	0.975409	0.987735	1.09421	1.0477	1.0857	0.964695	0.98909	1.05167	1.09443	1.0043	1.06423	1.01124	1.03672	1.06157	1.01424	1.07173	1.04362	0.996179	1.02526	1.0099	1.01907	1.04783	1.00053
Master Protein	Q14155-5	Isoform 5 of Rho guanine nucleotide exchange factor 7 OS=Homo sapiens GN=ARHGEF7	ARHGEF7	High	FALSE	47	437	12	0	268.454	1383.37	56	731	82.5	6.84	1.01508	1.04864	1.03587	1.02917	0.986005	1.07924	1.09943	1.16139	1.15365	1.1118	1.10246	1.07457	1.05487	1.07736	1.06523	1.1094	1.05675	1.04728	1.03483	1.11945	1.04559	1.04467	0.954672	1.00652	0.957755	0.974195	1.08292	1.0805	0.970296	1.05961	1.02049	1.02376	0.98857	0.968147
Master Protein	O75165	DnaJ homolog subfamily C member 13 OS=Homo sapiens GN=DNAJC13 PE=1 SV=5	DNAJC13	High	FALSE	51	210	51	0	268.29	663.42	23	2243	254.3	6.74	1.0037	1.01785	1.00939	0.972519	0.933481	1.03857	0.989327	1.05603	0.983022	0.943783	0.997792	1.00058	0.935877	1.00737	1.01639	1.05418	1.02379	0.995083	0.956444	0.940121	0.952193	0.990505	1.01519	1.00157	1.00471	0.920713	1.00242	1.01407	0.978041	0.995761	0.963861	1.00032	1.02217	0.928496
Master Protein	P06753	Tropomyosin alpha-3 chain OS=Homo sapiens GN=TPM3 PE=1 SV=2	TPM3	High	FALSE	53	802	2	0	268.266	2471.22	85	285	32.9	4.72	1.04025	0.876713	1.02426	0.853776	0.893056	0.904123	0.999595	0.995271	1.04	1.00527	1.18242	1.00986	1.17669	1.15821	1.10697	1.02187	0.990881	1.02425	0.966109	0.997261	0.963542	1.00576	1.05626	1.04048	1.07879	1.19227	1.16492	1.10263	1.05473	1.15987	1.14002	1.11205	0.998231	0.895019
Master Protein	Q01518-2	Isoform 2 of Adenylyl cyclase-associated protein 1 OS=Homo sapiens GN=CAP1	CAP1	High	FALSE	33	751	1	0	268.135	2523.81	66	474	51.8	8.06	1.0232	1.13128	1.0483	1.07081	1.07056	1.18295	1.06862	1.09771	1.09522	1.03385	1.02532	1.00261	1.03972	1.14084	1.11232	1.06586	1.01441	0.991794	1.0162	1.07723	0.970262	1.07043	0.949228	1.01039	1.01625	0.931007	1.02046	0.951057	1.0092	1.06599	1.04399	0.932421	0.968319	0.994593
Master Protein	Q9UBB6-3	Isoform 3 of Neurochondrin OS=Homo sapiens GN=NCDN	NCDN	High	FALSE	34	561	34	0	267.913	2199.01	46	731	79.1	5.55	0.980622	1.21759	1.23975	1.23316	1.08635	1.21922	1.10857	1.22813	1.14807	1.09085	1.22516	1.07891	1.18509	1.28544	1.05945	1.16044	1.10865	1.01215	1.15506	1.09565	1.105	1.08692	1.00776	0.99711	0.987744	0.999969	0.988529	1.1067	1.01615	1.10464	1.08565	0.987638	0.903769	0.989983
Master Protein	J3QLD9	Flotillin-2 OS=Homo sapiens GN=FLOT2 PE=1 SV=1	FLOT2	High	FALSE	38	501	1	0	267.786	1820.4	70	428	47.1	5.31	1.02752	2.08257	3.49541	2.66972	2.2844	3.2844																		0.908257	1.13761	0.706422
Master Protein	Q9Y2T3	Guanine deaminase OS=Homo sapiens GN=GDA PE=1 SV=1	GDA	High	FALSE	30	662	1	0	267.195	2441.14	67	454	51	5.68	1.02188	0.914235	0.9127	0.939266	0.872006	0.941723	0.824277	0.961871	0.881471	0.825062	0.832774	0.852838	0.805805	1.03684	0.825306	0.997484	0.966391	0.803828	0.804429	0.908638	0.835108	0.846095	0.982674	1.04484	1.08646	0.84352	1.02471	0.890968	0.960157	0.90807	0.983735	0.805176	0.885734	0.994168
Master Protein	Q9UMF0	Intercellular adhesion molecule 5 OS=Homo sapiens GN=ICAM5 PE=1 SV=3	ICAM5	High	FALSE	41	832	41	0	266.785	3413.81	49	924	97.1	5.95	1.03738	1.32423	1.39594	1.21416	1.31199	1.45037	1.16546	1.45503	1.13776	1.01463	1.19177	1.23098	1.08888	1.26041	0.997959	1.41641	1.20079	1.09487	1.04567	1.01962	1.05458	1.16414	1.03614	0.996348	1.04657	0.852036	1.0205	1.03001	0.944494	1.12195	0.948041	0.839602	1.00553	0.932531
Master Protein	P04899	Guanine nucleotide-binding protein G(i) subunit alpha-2 OS=Homo sapiens GN=GNAI2 PE=1 SV=3	GNAI2	High	FALSE	35	1041	1	0	266.749	3582.59	78	355	40.4	5.54	1.00383	1.0053	1.08273	1.02923	0.966146	1.06273	1.04352	1.05712	1.03039	0.976685	0.948938	1.02046	1.03021	1.05118	1.04311	1.03267	1.04923	1.02566	1.05118	1.03017	1.06011	1.12391	1.02296	0.934383	1.00798	0.934727	0.964157	0.967815	0.995528	0.998864	1.00096	0.95862	0.984808	0.961336
Master Protein	Q9Y2T3-3	Isoform 3 of Guanine deaminase OS=Homo sapiens GN=GDA	GDA	High	FALSE	30	630	1	0	266.635	2364.23	65	471	52.8	5.85	1.08074	1.18075	1.10665	1.22701	1.04813	1.24688	1.02312	1.25413	1.05182	0.933918	1.03739	0.972818	0.998895	1.42592	0.920846	1.23507	0.988459	0.866394	0.914148	1.14511	0.955295	1.03062	0.93815	1.09045	1.0392	0.652545	1.12029	0.989022	1.02677	1.06975	1.01883	0.772983	0.986766	1.01188
Master Protein	H0YL52	Tropomyosin alpha-1 chain (Fragment) OS=Homo sapiens GN=TPM1 PE=1 SV=1	TPM1	High	FALSE	48	777	1	0	266.605	2457.46	91	265	30.5	4.69
Master Protein	Q13561-2	Isoform 2 of Dynactin subunit 2 OS=Homo sapiens GN=DCTN2	DCTN2	High	FALSE	31	662	31	0	266.264	2654.47	69	406	44.8	5.17	0.972388	0.922526	0.957176	0.975626	0.944064	0.955583	0.97439	0.910551	0.963616	1.01053	0.991375	0.930735	1.06583	0.94611	0.963948	0.981046	0.977206	1.00509	0.936789	0.948632	0.982713	0.908422	0.964742	0.978356	0.950623	0.946478	0.99863	1.00466	1.00672	0.923379	1.00607	0.932927	0.950467	0.979877
Master Protein	O00139-4	Isoform 4 of Kinesin-like protein KIF2A OS=Homo sapiens GN=KIF2A	KIF2A	High	FALSE	37	370	1	0	266.175	1355.08	47	744	84	6.37	0.983861	1.13637	1.12082	1.09238	1.13447	1.14832	1.08253	1.09262	1.08982	1.05437	1.08883	1.05105	1.06415	1.12493	1.10185	1.08011	1.04585	1.03232	1.0456	1.10031	1.05857	1.14106	0.961969	1.00086	0.972072	0.988307	0.990672	1.03755	0.995693	1.05276	1.02405	1.03096	0.963516	0.97256
Master Protein	O75534-4	Isoform 4 of Cold shock domain-containing protein E1 OS=Homo sapiens GN=CSDE1	CSDE1	High	FALSE	49	443	49	0	266.13	1588.27	50	844	93.7	6.52	0.993452	1.1664	1.04636	1.06651	1.00542	1.12046	1.00859	1.07302	1.05014	1.07733	1.02334	0.975297	0.965775	1.06678	1.13214	1.01237	0.952193	0.956816	1.03733	1.07831	0.958519	1.07288	0.982237	1.02969	1.03346	1.03736	1.0507	1.04944	1.04544	1.04979	1.00578	1.06882	1.0423	0.992835
Master Protein	P27348	14-3-3 protein theta OS=Homo sapiens GN=YWHAQ PE=1 SV=1	YWHAQ	High	FALSE	26	1482	19	0	265.78	5222.44	74	245	27.7	4.78	1.00888	1.27174	1.20101	1.31954	1.23299	1.22672	1.12105	1.20675	1.21546	1.11394	1.10443	1.04326	1.12483	1.26027	1.17874	1.21064	1.06731	1.08825	1.21303	1.27257	1.19312	1.19839	0.903174	1.03286	0.983631	0.917044	1.00472	1.10573	0.988378	1.18535	1.18293	1.09211	0.927779	1.04221
Master Protein	Q15042	Rab3 GTPase-activating protein catalytic subunit OS=Homo sapiens GN=RAB3GAP1 PE=1 SV=3	RAB3GAP1	High	FALSE	43	316	2	0	265.461	1132.35	43	981	110.5	5.55	0.967641	1.1831	1.08081	1.09288	1.0416	1.18623	1.00379	0.985547	1.03577	1.04079	0.994434	1.03478	0.943648	1.00849	1.08871	0.969784	0.94497	0.963705	0.984433	1.01774	0.997231	1.06644	0.957949	0.994486	1.01907	0.992914	0.984432	1.01163	1.05105	1.00391	0.976391	0.986353	1.03728	1.01658
Master Protein	Q9UQB3	Catenin delta-2 OS=Homo sapiens GN=CTNND2 PE=1 SV=3	CTNND2	High	FALSE	45	382	10	0	265.38	1406.14	43	1225	132.6	7.74	1.03798	0.990842	0.984424	0.960386	1.13893	1.04112	0.979838	0.922822	0.940904	1.03103	1.07219	1.06555	1.06877	1.01703	1.03176	1.11355	1.03705	1.13028	0.955167	1.04516	1.03066	1.05279	0.979377	0.996243	0.986952	0.886373	1.02873	1.01098	0.975478	1.00719	1.05626	0.971008	1.01686	1.02568
Master Protein	P78324	Tyrosine-protein phosphatase non-receptor type substrate 1 OS=Homo sapiens GN=SIRPA PE=1 SV=2	SIRPA	High	FALSE	36	1039	1	0	265.185	4124.96	61	504	54.9	6.98	1.11428	1.03404	1.04765	0.809532	1.03596	0.785113	1.10943	0.85823	1.35179	0.85311	1.16269	1.0348	1.09574	0.724787	1.00314	0.757889	0.741968	0.745703	1.25996	1.087	1.05868	1.10613	1.05586	1.3508	0.767205	0.697309	1.27937	0.936302	0.761638	1.10632	1.12286	0.735331	1.07872	1.01689
Master Protein	P40925-3	Isoform 3 of Malate dehydrogenase, cytoplasmic OS=Homo sapiens GN=MDH1	MDH1	High	FALSE	37	1595	37	0	265.008	5111.58	63	352	38.6	7.71	0.955126	1.09627	1.06349	1.09865	1.02361	1.03098	1.04671	1.16435	1.09404	1.02752	1.11432	0.938634	0.997457	1.13048	1.00258	1.03319	1.01598	0.851205	1.08126	1.11802	1.04263	0.951119	0.962232	1.05891	1.02892	0.898807	1.05518	1.11594	1.02017	1.05759	1.17018	0.800062	0.939207	1.04161
Master Protein	Q8WWI1-2	Isoform 2 of LIM domain only protein 7 OS=Homo sapiens GN=LMO7	LMO7	High	FALSE	57	233	1	0	264.999	754.24	37	1670	190.8	7.02							0.575804	0.525268	0.62634	0.728943	0.764165	0.669219	0.896313	0.993088	1.02189	1.06912	0.932028	0.887097									1.03982	0.683002	1.05513	1.04263	1.09908	1.02765
Master Protein	O15061	Synemin OS=Homo sapiens GN=SYNM PE=1 SV=2	SYNM	High	FALSE	51	198	51	0	264.031	693.82	39	1565	172.7	5.16	1.06378	0.815167	0.922726	0.894521	1.10827	0.882667	0.910043	0.812371	0.897428	1.05262	0.953194	1.29123	1.00505	0.971033	0.90147	0.859664	1.04608	1.09064	0.875856	0.85341	1.04865	1.10564	0.893342	0.897824	0.858652	1.13933	0.783814	0.927388	0.947798	1.07739	0.967378	1.38893	0.918971	1.06735
Master Protein	P09493-9	Isoform 9 of Tropomyosin alpha-1 chain OS=Homo sapiens GN=TPM1	TPM1	High	FALSE	49	778	0	0	263.928	2454.15	81	284	32.7	4.75
Master Protein	Q8IZD9	Dedicator of cytokinesis protein 3 OS=Homo sapiens GN=DOCK3 PE=1 SV=1	DOCK3	High	FALSE	50	296	46	0	263.857	988.16	26	2030	233	6.98	1.02064	0.959938	0.996625	0.986862	0.858917	1.01109	0.959216	0.912005	0.966523	0.922629	0.932211	0.911356	0.970805	1.01033	1.01748	0.986614	0.985296	1.03172	0.941251	0.925493	0.942023	0.939673	0.992206	1.02925	0.999965	0.948307	0.960797	0.934242	0.997719	0.956215	0.935239	1.02731	0.983661	0.961578
Master Protein	Q9BPU6	Dihydropyrimidinase-related protein 5 OS=Homo sapiens GN=DPYSL5 PE=1 SV=1	DPYSL5	High	FALSE	33	627	33	0	263.766	2252.98	63	564	61.4	7.2	1.00398	1.04776	0.984295	1.1116	0.952066	1.10136	0.998264	1.05928	1.06006	0.951771	1.01663	0.872441	0.968265	1.15007	0.879163	1.06115	0.894738	0.805287	0.827239	1.07455	0.889632	0.901878	0.972363	1.07769	1.01646	0.830136	1.09376	0.993316	1.03446	1.07293	1.07185	0.879841	1.02078	0.919614
Master Protein	Q8TDC3-2	Isoform 2 of Serine/threonine-protein kinase BRSK1 OS=Homo sapiens GN=BRSK1	BRSK1	High	FALSE	40	345	29	0	263.308	1310.9	46	794	86.7	8.94	1.00075	0.959388	0.97272	0.890911	0.991089	0.953598	0.928553	0.94027	0.905623	1.02097	1.0001	0.997509	0.913799	0.95985	1.001	1.01237	0.982714	1.04348	1.01196	1.0022	1.00386	1.03956	0.984964	0.987759	1.00935	1.0203	1.00228	0.999289	0.979093	0.941784	0.959299	0.995296	1.01792	0.974532
Master Protein	P42263-2	Isoform Flip of Glutamate receptor 3 OS=Homo sapiens GN=GRIA3	GRIA3	High	FALSE	39	512	31	0	262.837	1780.23	37	894	101.2	8.6	1.06611	1.04908	1.01488	0.962224	1.00816	1.03254	1.02758	1.06416	0.9958	0.970345	1.06015	1.01595	0.913802	0.910699	0.930653	0.951888	1.01258	0.944586	0.993112	0.945117	0.979696	0.943677	1.03517	1.03112	1.00767	0.984745	1.02415	1.03761	0.955547	0.947017	0.937223	0.97736	1.06844	0.94367
Master Protein	E7EUC7	UTP--glucose-1-phosphate uridylyltransferase OS=Homo sapiens GN=UGP2 PE=1 SV=1	UGP2	High	FALSE	38	614	38	0	262.584	2331.61	66	517	57.8	8.13	0.965867	0.966862	0.927122	1.02304	0.902685	1.00292	1.0014	0.99933	1.01582	0.947806	0.972351	0.889547	0.997898	1.06255	0.944961	0.979964	0.9544	0.890473	0.985225	0.951846	0.892045	0.972958	1.02916	1.04522	0.989073	0.92121	1.0733	1.0283	1.06981	0.956268	1.05552	0.846813	0.972006	1.05358
Master Protein	O00154	Cytosolic acyl coenzyme A thioester hydrolase OS=Homo sapiens GN=ACOT7 PE=1 SV=3	ACOT7	High	FALSE	30	991	30	0	262.46	3897.83	66	380	41.8	8.54	0.962201	0.940473	0.939448	0.992149	0.963604	0.994376	0.922689	1.07139	0.948473	0.902439	0.938956	0.895223	0.880833	1.04407	0.921847	1.00545	0.930445	0.860157	0.907318	1.00058	0.92501	0.904884	1.05404	1.0627	1.02286	0.884287	1.04817	0.977883	0.991085	0.937624	0.987449	0.900935	1.00632	0.960872
Master Protein	Q04637-8	Isoform 8 of Eukaryotic translation initiation factor 4 gamma 1 OS=Homo sapiens GN=EIF4G1	EIF4G1	High	FALSE	55	329	1	0	262.401	1076.09	35	1600	175.5	5.33	0.958954	0.98765	1.03088	0.913549	1.11188	0.99891	0.736872	0.700255	0.744678	1.0633	1.01419	0.987227	1.01489	0.907356	0.967776	1.03257	0.958494	1.00946	0.814083	0.979265	0.935291	1.0231	0.763846	1.04395	0.984017	1.07011	0.90633	0.943088	0.830968	0.969352	0.920665	1.0725	1.03507	0.952129
Master Protein	Q92900	Regulator of nonsense transcripts 1 OS=Homo sapiens GN=UPF1 PE=1 SV=2	UPF1	High	FALSE	46	275	46	0	262.096	1018.22	40	1129	124.3	6.61	1.01668	0.953763	0.955284	0.942118	0.954536	0.925063	0.989239	0.960578	0.966042	0.958708	0.950112	1.02703	0.949412	1.03824	0.98887	0.971752	0.976309	0.989053	0.978496	0.955557	0.987556	1.05712	1.01107	0.997504	1.02038	1.02823	0.970903	0.947331	0.954696	0.986321	0.982805	1.04175	0.954965	0.990118
Master Protein	Q06830	Peroxiredoxin-1 OS=Homo sapiens GN=PRDX1 PE=1 SV=1	PRDX1	High	FALSE	25	1033	21	0	261.866	3820.06	80	199	22.1	8.13	1.01313	0.97652	1.08524	1.04412	0.950809	1.01646	1.07268	1.07646	1.05181	1.0466	1.02256	1.07436	1.05838	1.04762	1.01595	1.06383	1.03779	0.965105	1.0768	1.04809	1.03514	1.09741	1.02058	0.970544	1.01219	0.97079	0.990965	1.06744	0.981704	0.97498	1.10545	0.880558	0.953456	1.00395
Master Protein	P0C0L5	Complement C4-B OS=Homo sapiens GN=C4B PE=1 SV=2	C4B	High	FALSE	44	230	2	0	261.752	794.11	32	1744	192.6	7.27	0.788212	0.787712	0.798951	0.813936	0.746004	0.984016	0.834888	0.958955	0.793843	0.876866	0.819963	0.791045							0.797678	0.555556	1.03483	0.655058	0.883914	1.1034	0.895355	0.914585	0.931903	0.926306	1.1278				0.955224	1.06799
Master Protein	Q9C040-2	Isoform 2 of Tripartite motif-containing protein 2 OS=Homo sapiens GN=TRIM2	TRIM2	High	FALSE	37	554	35	0	261.365	2213.12	50	771	84.5	7.49	1.00119	1.00822	0.9866	1.01746	0.941693	1.00981	1.03258	1.02343	1.05	1.03986	0.994147	0.934694	1.03889	1.04344	1.03272	1.00617	0.975216	0.979769	1.03137	1.07056	1.01368	1.01181	0.973093	1.00268	0.992242	0.991013	1.01909	1.02107	1.03479	1.01863	1.08603	1.03526	0.905337	1.00727
Master Protein	P53618	Coatomer subunit beta OS=Homo sapiens GN=COPB1 PE=1 SV=3	COPB1	High	FALSE	40	201	40	0	261.348	787.4	45	953	107.1	6.05	0.988604	1.10583	1.03993	1.0592	1.11549	1.05412	1.00365	0.860826	0.942025	1.03757	0.995749	0.974914	1.01847	0.988988	1.11468	0.966298	0.976333	1.07041	1.026	1.02357	1.04466	1.05413	0.968121	0.978936	0.971883	1.06477	0.976567	1.00472	1.03071	1.0392	0.982683	1.04024	1.01395	0.978573
Master Protein	Q6YN16	Hydroxysteroid dehydrogenase-like protein 2 OS=Homo sapiens GN=HSDL2 PE=1 SV=1	HSDL2	High	FALSE	31	531	31	0	261.143	1847.22	71	418	45.4	7.99	1.05755	1.066	1.02297	1.06605	1.09948	0.990082	0.998203	1.10958	1.05053	0.95848	1.01833	1.07123	1.02617	1.08742	0.98006	1.02428	1.05255	1.02589	1.08255	1.0453	1.04623	1.05072	1.01808	0.982106	1.03711	0.965613	1.1123	0.996013	0.938376	0.962868	1.00648	1.00481	0.939116	1.05117
Master Protein	Q7L099-2	Isoform 2 of Protein RUFY3 OS=Homo sapiens GN=RUFY3	RUFY3	High	FALSE	43	602	2	0	261.118	2077.02	67	506	55.8	5.57							0.574737	0.613033	0.560994	0.759265	0.726683	1.04494							0.944932	1.01011	0.900239	0.993615	0.971269				0.761118	0.70491	0.735639				0.907422	0.868582
Master Protein	Q9P0L2	Serine/threonine-protein kinase MARK1 OS=Homo sapiens GN=MARK1 PE=1 SV=2	MARK1	High	FALSE	47	342	2	0	261.038	1160.1	57	795	88.9	9.36	0.946641	1.0293	1.00011	1.02818	1.06442	1.06921	0.968011	0.974223	0.981226	0.986102	0.929291	0.916244	0.940004	0.952804	1.02332	1.0259	0.931819	0.945775	0.966095	1.12851	1.0088	0.986535	0.93841	1.03075	0.978256	0.951484	1.03785	0.948901	0.967578	0.966962	0.970116	0.966582	0.961546	0.990145
Master Protein	P47736-2	Isoform 2 of Rap1 GTPase-activating protein 1 OS=Homo sapiens GN=RAP1GAP	RAP1GAP	High	FALSE	36	304	4	0	260.992	1182.6	52	681	75.1	5.83	0.920375	0.989549	0.916065	0.852925	1.00302	1.11949	0.790698	0.81603	0.781977	1.05565	0.855066	0.962625	0.835619	0.959968	1.06509	0.957447	0.833255	0.970843	0.740484	0.969194	0.816774	1.16855	0.822581	1.00043	0.979313	1.11863	0.980897	0.927741	1.01287	1.04476	1.07817	1.05485	1.00774	1.15113
Master Protein	P49821	NADH dehydrogenase [ubiquinone] flavoprotein 1, mitochondrial OS=Homo sapiens GN=NDUFV1 PE=1 SV=4	NDUFV1	High	FALSE	32	678	15	0	260.809	2745.23	66	464	50.8	8.21	1.03589	1.17263	1.12455	1.07885	1.00607	1.10265	1.18619	1.2367	1.19131	1.16489	1.21438	1.11151	1.14106	1.02774	1.15047	1.05369	1.14162	1.18449	1.23068	0.960406	1.17647	1.03781	1.03285	0.989119	0.979366	1.05569	0.977047	1.1384	1.02267	1.0754	0.964151	1.00101	0.958096	1.01508
Master Protein	A0A087X0M8	Neural cell adhesion molecule L1-like protein OS=Homo sapiens GN=CHL1 PE=4 SV=1	CHL1	High	FALSE	36	406	2	0	260.703	1476.84	37	1171	130.7	5.8	1.375	15.6071	11.4286	19.1964	18.375	20.0893	1.30588	1.54128	1.21595	1.26071	1.16615	1.2722	1.22137	0.948343	1.01031	1.01075	1.03636	1.09511						1.58929	0.982143	1.10714	1.09578	1.00111	0.993447	1.07172	0.775967	0.895023
Master Protein	Q5VTI5	Pleckstrin homology domain-containing family A member 6 OS=Homo sapiens GN=PLEKHA6 PE=1 SV=1	PLEKHA6	High	FALSE	50	251	50	0	260.656	887.47	44	1068	119.2	8.92	0.969648	0.935629	0.970412	0.95273	1.14112	0.967063	0.951895	0.797987	0.944217	1.01783	1.04082	1.04834	1.03481	0.876729	0.93935	0.907495	0.989602	1.05142	0.935332	0.944973	1.07062	1.00511	0.980412	0.954001	0.932707	1.037	0.966323	0.98513	0.980443	0.988952	0.96159	0.989757	1.02	1.0298
Master Protein	O00139-2	Isoform 2 of Kinesin-like protein KIF2A OS=Homo sapiens GN=KIF2A	KIF2A	High	FALSE	37	363	1	0	260.609	1327.34	50	660	75	6.4	0.605505	0.688073	0.788991	0.853211	1.01376	1.11009	0.795367	0.72973	1.02703	1.17761	1.15058	1.3166	0.910959	0.972603	1.45205	1.40411	1.40411	1.19863	1.07087	1.06299	1.37008	1.71654	0.811024	0.880734	0.926606	1.1789	0.818533	0.918919	0.783784	1.63014	1.22603	1.83562	0.834646	1.00787
Master Protein	Q04637-9	Isoform 9 of Eukaryotic translation initiation factor 4 gamma 1 OS=Homo sapiens GN=EIF4G1	EIF4G1	High	FALSE	55	324	1	0	260.48	1062.55	34	1606	176.1	5.34	0.931165	1.02381	0.932704	1.00354	1.19105	1.04848	0.927433	0.91391	0.940822	1.07681	1.07292	0.958943	1.00941	0.970567	0.99338	1.0622	0.940094	0.970909	0.894186	1.00281	0.9325	0.938336	0.895501	1.02004	0.938756	0.967381	1.05341	1.02256	1.00125	1.01454	0.966208	1.04301	1.02702	1.00494
Master Protein	Q8N3J6-3	Isoform 3 of Cell adhesion molecule 2 OS=Homo sapiens GN=CADM2	CADM2	High	FALSE	27	849	27	0	260.419	3097.6	61	437	47.5	5.33	1.02105	1.03139	1.11772	1.06116	1.01282	1.05952	1.1177	0.992135	1.0849	1.06223	1.01247	1.01503	1.10228	1.02724	1.12427	1.06983	1.03605	1.14695	1.09	1.05662	1.10689	1.06218	0.995198	0.993986	1.05496	0.942891	0.976585	1.02044	0.958218	1.03637	1.0779	1.02283	0.969346	0.955677
Master Protein	O14490	Disks large-associated protein 1 OS=Homo sapiens GN=DLGAP1 PE=1 SV=1	DLGAP1	High	FALSE	42	407	11	0	260.217	1407.14	43	977	108.8	7.08	1.03545	0.999703	1.02916	0.955342	1.00157	1.02659	1.00106	0.972683	0.960085	0.992439	1.04282	1.00117	0.955936	0.990983	0.942328	1.01921	1.03008	1.01872	0.929675	0.938177	0.951642	0.982517	1.051	1.0215	1.01532	0.948872	1.04147	1.01388	0.96703	0.97692	0.93865	0.991192	0.995215	0.925953
Master Protein	P35498	Sodium channel protein type 1 subunit alpha OS=Homo sapiens GN=SCN1A PE=1 SV=2	SCN1A	High	FALSE	41	401	29	0	260.192	1352.93	16	2009	228.8	5.81	0.872268	1.04973	1.03744	0.906213	0.888201	0.83141	0.991287	0.856074	0.948646	1.13109	0.980041	0.947396	1.00219	0.830641	1.20207	0.831754	0.931881	1.09382	1.33973	0.991583	1.19828	0.901093	1.09972	0.9354	0.942523	1.5923	0.871686	1.03792	1.08392	0.971898	1.11095	1.28573	1.01425	1.0651
Master Protein	P48735	Isocitrate dehydrogenase [NADP], mitochondrial OS=Homo sapiens GN=IDH2 PE=1 SV=2	IDH2	High	FALSE	32	981	30	0	259.701	3922.76	58	452	50.9	8.69	1.02852	1.38716	1.32519	1.2877	1.24097	1.40628	1.31472	1.39738	1.3509	1.15606	1.28235	1.20741	1.14129	1.18427	1.18261	1.31018	1.22261	1.27474	1.38007	1.3523	1.37176	1.34785	0.978987	1.00647	1.01249	0.898659	1.0471	1.18011	0.950744	1.13963	1.02096	1.01337	1.02677	1.01222
Master Protein	Q9UKU0-1	Isoform 1 of Long-chain-fatty-acid--CoA ligase 6 OS=Homo sapiens GN=ACSL6	ACSL6	High	FALSE	38	422	1	0	259.516	1404.29	49	722	80.6	7.28	1.10044	1.15721	1.27511	1.39301	1.08734	1.47162																		1.27074	1.35371	1.64192
Master Protein	A0A087X117	Nodal modulator 1 OS=Homo sapiens GN=NOMO1 PE=4 SV=1	NOMO1	High	FALSE	41	298	2	0	259.465	1026.12	37	1267	139.4	5.85	1.00418	0.973603	0.967177	0.990721	0.939027	0.944573	1.00065	0.985657	0.927905	0.935012	0.920025	0.929232	0.887095	1.00892	0.978968	0.945479	0.955939	0.95012	0.94145	0.968679	0.940538	0.904186	1.04801	1.0334	1.06685	1.01763	1.02184	1.00555	0.998722	0.962001	0.945649	0.994861	0.994409	0.957557
Master Protein	Q12979	Active breakpoint cluster region-related protein OS=Homo sapiens GN=ABR PE=2 SV=2	ABR	High	FALSE	48	380	33	0	259.45	1378.7	56	859	97.5	6.55	1.02834	1.1514	1.12752	1.09281	1.0967	1.15667	1.06975	1.10653	1.07496	1.03599	1.03311	1.08182	1.05876	1.12166	1.1293	1.10259	1.07145	1.10397	1.06294	1.10008	1.05793	1.12089	0.974591	1.02493	1.00706	0.924202	1.01643	0.995243	0.979203	1.13057	1.00178	0.986951	1.13778	1.01816
Master Protein	O43837-2	Isoform A of Isocitrate dehydrogenase [NAD] subunit beta, mitochondrial OS=Homo sapiens GN=IDH3B	IDH3B	High	FALSE	23	656	1	0	259.449	2488.27	62	383	41.9	7.59	0.890989	0.807813	0.801512	0.889729	0.880277	0.930057	0.798331	0.984701	0.834492	0.841446	0.888734	0.864395	0.807554	0.971223	0.911871	1.0054	1.02158	0.994604	0.850711	1.01659	0.810427	0.798578	0.973934	0.938878	0.89225	0.973535	0.779555	0.892211	1.10362	0.829137	0.875899	0.913669	0.791469	0.850711
Master Protein	Q9HCC0	Methylcrotonoyl-CoA carboxylase beta chain, mitochondrial OS=Homo sapiens GN=MCCC2 PE=1 SV=1	MCCC2	High	FALSE	29	322	29	0	259.273	1212.55	53	563	61.3	7.68	1.04831	1.02	1.06527	0.975523	1.01741	1.00527	1.0393	1.04213	0.998198	0.932532	1.04159	1.07963	0.972579	0.979601	0.909721	0.968426	1.06191	0.976459	1.01519	0.919	0.998387	0.962586	1.05989	0.923471	0.957285	0.956306	0.950028	0.982196	0.979319	0.973848	0.904774	0.983408	0.955088	1.00314
Master Protein	F5H126	Synaptotagmin-7 OS=Homo sapiens GN=SYT7 PE=4 SV=1	SYT7	High	FALSE	38	470	6	0	259.149	1657.03	60	686	75.8	9.44	1.02258	0.969009	0.94156	0.946078	0.958289	0.983044	0.950264	1.02983	0.92688	0.864594	0.965525	0.892599	0.911674	0.917444	0.884067	1.03622	0.924507	0.914279	0.906647	0.958247	0.912794	0.961668	1.01474	0.991242	1.02588	0.865998	1.10522	0.939405	0.972577	0.955881	0.934811	0.95868	1.05882	0.968266
Master Protein	O75914-3	Isoform 3 of Serine/threonine-protein kinase PAK 3 OS=Homo sapiens GN=PAK3	PAK3	High	FALSE	29	593	10	0	259.143	2133.15	45	580	64.5	5.53	0.950829	0.949555	0.974588	1.0175	1.09453	1.00181	0.969252	0.932617	1.01887	1.02496	1.09088	1.01686	1.05827	1.05011	0.930787	1.08872	0.944164	0.960892	0.865913	1.03411	0.968584	0.926186	0.954075	0.990437	0.940076	0.888987	1.04895	0.998469	0.965416	1.019	1.03359	0.886746	1.03077	1.06935
Master Protein	O43390-2	Isoform 2 of Heterogeneous nuclear ribonucleoprotein R OS=Homo sapiens GN=HNRNPR	HNRNPR	High	FALSE	34	540	2	0	259.046	1980.5	47	636	71.2	8.13	0.969298	0.92489	0.85636	0.849232	0.798246	0.866776	0.854867	0.893805	0.757522	0.847788	0.856637	0.729204												0.922697	0.921601	1.01864	0.80177	0.966372	0.975221
Master Protein	Q9UJZ1	Stomatin-like protein 2, mitochondrial OS=Homo sapiens GN=STOML2 PE=1 SV=1	STOML2	High	FALSE	26	492	26	0	258.991	1783.27	63	356	38.5	7.39	1.03898	1.0183	0.937846	0.959642	0.944488	0.969199	0.984988	1.04514	0.962943	0.969838	0.925728	0.966456	0.965409	0.923824	0.971702	0.996555	0.959623	1.04197	1.01651	0.950787	0.929484	0.888366	1.0564	0.974461	1.04062	1.02334	1.02133	0.985051	1.0045	0.959909	0.931821	0.97842	1.0396	0.958559
Master Protein	P62191	26S protease regulatory subunit 4 OS=Homo sapiens GN=PSMC1 PE=1 SV=1	PSMC1	High	FALSE	40	422	38	0	258.895	1482.24	75	440	49.2	6.21	0.968198	0.987842	0.934585	1.01004	0.993909	1.00848	0.98125	0.925054	1.0116	0.96811	0.982133	0.926204	0.982963	1.01089	1.00834	1.00831	0.956562	0.948694	0.99463	1.02334	0.973441	1.01272	0.952047	1.02577	0.972286	1.00924	1.05235	0.979457	1.01383	1.01732	0.989951	1.00979	1.03088	1.01746
Master Protein	O43390	Heterogeneous nuclear ribonucleoprotein R OS=Homo sapiens GN=HNRNPR PE=1 SV=1	HNRNPR	High	FALSE	34	555	2	0	258.87	2050.42	47	633	70.9	8.13	1.01365	0.96299	0.978665	0.946498	0.974215	0.935524	0.989639	0.911595	0.973872	0.988362	0.95444	1.02223	0.99232	1.03967	0.991676	0.994217	1.03059	1.09865	1.07984	0.994439	1.09136	1.03865	0.969055	0.97602	1.02182	1.14674	0.962084	0.946297	0.901482	0.96976	0.92468	0.96985	0.948693	0.96151
Master Protein	P41250	Glycine--tRNA ligase OS=Homo sapiens GN=GARS PE=1 SV=3	GARS	High	FALSE	45	471	43	0	258.822	1585.36	55	739	83.1	7.03	0.964199	0.98829	0.930102	0.992742	1.05594	0.908368	0.927261	1.03548	0.986621	0.91321	0.988516	0.909187	0.970545	1.03171	0.947402	0.958407	0.945376	0.861245	0.979686	0.940764	0.945959	0.924705	1.00513	1.05697	1.04718	0.981522	1.09309	1.0314	1.0586	1.00387	1.02109	0.967653	0.970187	1.01541
Master Protein	P78324-2	Isoform 2 of Tyrosine-protein phosphatase non-receptor type substrate 1 OS=Homo sapiens GN=SIRPA	SIRPA	High	FALSE	36	984	1	0	258.706	3918.8	61	508	55.4	6.98	0.95388	0.869328	0.932061	1.02628	1.18473	0.993305	1.04774	0.749615	0.946566	1.07222	1.01894	0.998614	1.05037	0.915171	1.05832	1.0938	0.814845	1.2814	0.868124	0.971022	1.09995	0.95113	0.847495	0.918175	0.886437	0.939251	0.882199	0.851401	1.03496	1	1.05771	1.1352	0.926817	1.00442
Master Protein	Q9UKU0-8	Isoform 8 of Long-chain-fatty-acid--CoA ligase 6 OS=Homo sapiens GN=ACSL6	ACSL6	High	FALSE	38	418	1	0	258.392	1396.34	48	722	80.5	7.18	1.01859	1.11842	1.09001	1.06809	1.03589	0.999247	1.07797	1.03618	1.06163	1.08082	1.07424	0.992908	1.05157	0.973199	1.11144	0.960719	1.06331	1.09154	1.23472	1.03407	1.13665	1.04845	1.07224	0.967222	0.959399	1.22492	0.951594	1.06018	0.999101	0.961158	0.904799	1.09053	1.02765	0.996543
Master Protein	Q6PKG0	La-related protein 1 OS=Homo sapiens GN=LARP1 PE=1 SV=2	LARP1	High	FALSE	49	343	46	0	258.309	1171.61	45	1096	123.4	8.82	1.00609	0.943627	0.9737	0.882841	1.11382	0.986909	0.95782	0.8621	0.911042	1.04047	1.01645	1.00708	0.986685	0.986281	1.00886	1.02326	0.952484	1.07785	0.888016	1.00017	0.954264	1.0305	1.02486	0.999068	1.01897	0.905332	1.02563	0.979837	1.00826	1.0562	1.0236	0.992076	1.05186	1.0136
Master Protein	P49589-3	Isoform 3 of Cysteine--tRNA ligase, cytoplasmic OS=Homo sapiens GN=CARS	CARS	High	FALSE	44	301	44	0	257.839	1135.77	47	831	94.6	6.83	0.9761	1.05637	0.967838	1.05963	0.9964	0.988941	0.999775	1.05715	1.03795	1.01095	1.03162	0.917017	0.944379	1.0296	0.997667	1.02745	0.971705	0.902353	0.989107	1.01606	0.90226	0.907977	0.962122	1.00799	0.999928	0.926975	1.03806	1.03321	0.985746	0.976347	1.02817	0.942195	1.01639	0.953128
Master Protein	Q8N608-3	Isoform 3 of Inactive dipeptidyl peptidase 10 OS=Homo sapiens GN=DPP10	DPP10	High	FALSE	41	445	39	0	257.737	1553.1	53	800	91.1	6.33	1.09962	0.993091	1.06674	0.966071	0.929114	1.01962	0.990277	1.07503	0.978834	0.900734	1.0253	0.97411	0.947952	1.08041	0.97078	1.0593	1.03037	0.95637	0.956874	0.975404	0.95647	1.00747	1.09516	1.03114	1.04957	0.805913	1.02455	0.975424	0.980573	0.989454	0.939517	0.935067	1.11089	0.973474
Master Protein	Q14974	Importin subunit beta-1 OS=Homo sapiens GN=KPNB1 PE=1 SV=2	KPNB1	High	FALSE	33	380	33	0	257.623	1415.01	43	876	97.1	4.78	1.03782	0.993152	1.04466	1.01205	0.900631	1.025	1.01639	1.07717	1.05899	1.00554	1.0366	1.00367	1.00153	1.10626	1.00747	1.04895	0.995372	0.95003	0.987975	0.996961	0.946626	1.01497	0.914259	0.987227	0.951965	0.932579	1.02528	1.03867	0.989861	1.04734	1.01534	1.04724	0.952448	1.01303
Master Protein	P17174	Aspartate aminotransferase, cytoplasmic OS=Homo sapiens GN=GOT1 PE=1 SV=3	GOT1	High	FALSE	29	1000	29	0	257.604	3754.77	62	413	46.2	7.01	0.951394	0.987186	0.988045	1.02434	0.954018	0.952365	0.943537	1.05978	1.01914	0.945025	0.97569	0.852779	1.0038	1.03125	0.920377	0.972283	0.9537	0.816435	0.998715	1.06057	0.929797	0.850353	0.989389	1.06431	1.02822	0.926826	1.12026	1.07659	1.04349	1.02757	1.07173	0.857598	1.00856	1.05666
Master Protein	E9PK25	Cofilin-1 OS=Homo sapiens GN=CFL1 PE=1 SV=1	CFL1	High	FALSE	32	1546	2	0	257.535	5917.72	75	204	22.7	8.34	0.97377	1.12804	1.11944	1.17216	1.15397	1.11887	1.065	1.20214	1.10997	1.05633	1.14607	0.998018	1.12356	1.25903	1.13904	1.10561	1.07149	0.92754	1.11188	1.22293	1.0677	0.980283	0.914011	1.08486	1.02668	0.797534	1.10863	1.13279	1.05299	1.12592	1.18928	0.807677	0.948406	1.01442
Master Protein	P30041	Peroxiredoxin-6 OS=Homo sapiens GN=PRDX6 PE=1 SV=3	PRDX6	High	FALSE	27	764	27	0	257.466	3028.49	73	224	25	6.38	1.0922	1.03262	0.93967	1.05876	0.827791	1.05781	0.949143	0.974271	1.12632	1.00764	1.05312	0.912681	0.986528	0.971884	0.959467	1.03797	0.871964	0.951602	1.09378	1.01054	1.06981	0.877917	0.882734	0.96806	0.856942	0.98079	1.06444	1.03345	0.937817	0.986543	1.05283	0.893824	0.992547	1.14634
Master Protein	Q6WCQ1-2	Isoform 2 of Myosin phosphatase Rho-interacting protein OS=Homo sapiens GN=MPRIP	MPRIP	High	FALSE	47	253	15	0	257.18	905.43	45	1038	118	6.39	0.895008	0.950084	0.818888	0.900255	1.19717	0.999391	0.866267	0.813321	0.883649	1.03975	1.00498	0.984956	0.931112	0.877915	0.974697	0.99888	0.894069	0.985653	0.909165	1.02537	0.956068	0.974484	0.890778	0.971332	0.875326	1.14694	0.957883	0.951607	0.945978	1.02951	0.954928	1.10787	1.01112	0.994088
Master Protein	K7EJP1	ATP synthase subunit alpha, mitochondrial (Fragment) OS=Homo sapiens GN=ATP5A1 PE=1 SV=3	ATP5A1	High	FALSE	25	4505	1	0	257.178	18475.5	99	145	15.3	5.66													0.12082	0.204038	0.163912	0.198991	0.851546	0.153375	0.15733	0.21036	0.194794	0.171841	1.18776							0.142208	0.218801	0.181199	0.212294	0.266204
Master Protein	P62820	Ras-related protein Rab-1A OS=Homo sapiens GN=RAB1A PE=1 SV=3	RAB1A	High	FALSE	28	1743	15	0	256.882	6427.41	86	205	22.7	6.21	1.00183	0.92574	0.959969	0.936325	0.924728	0.952167	0.929325	0.960727	0.93414	0.873425	0.929148	0.917499	0.913868	0.942754	0.912354	0.967628	0.976396	0.909346	0.891947	0.925157	0.913429	0.942934	1.03231	1.00354	1.01169	0.913823	1.02164	0.942809	0.948823	0.967706	0.980716	0.944333	1.01195	0.949836
Master Protein	P30084	Enoyl-CoA hydratase, mitochondrial OS=Homo sapiens GN=ECHS1 PE=1 SV=4	ECHS1	High	FALSE	22	1258	22	0	256.833	4445.54	68	290	31.4	8.07	1.11597	1.16975	1.08748	1.0303	1.05147	1.08527	1.01734	1.14536	1.13453	0.936585	1.084	0.96818	1.02822	1.01818	1.04328	1.14493	1.07183	1.07803	1.10096	1.0849	1.06065	1.0183	1.02899	1.00626	1.01289	0.966001	1.0466	1.13385	1.00118	0.976223	0.980701	0.925741	1.09004	0.967606
Master Protein	X6R8W7	Rap1 GTPase-activating protein 1 OS=Homo sapiens GN=RAP1GAP PE=1 SV=1	RAP1GAP	High	FALSE	36	315	3	0	256.61	1218.35	50	748	81.7	6.14	0.953783	1.14648	1.06645	1.09172	1.15076	1.20174	0.953955	0.940189	0.919375	1.031	0.946439	1.08117	1.02365	1.14035	1.19885	1.14969	0.98845	1.02622	0.981844	1.22088	0.984599	1.1689	0.910211	1.02043	1.01603	0.954048	0.962803	0.938736	0.935701	1.12115	1.04854	0.928909	1.01268	1.06282
Master Protein	O75061-2	Isoform 2 of Putative tyrosine-protein phosphatase auxilin OS=Homo sapiens GN=DNAJC6	DNAJC6	High	FALSE	36	392	36	0	256.552	1491.8	45	970	105.6	7.47	0.995328	1.00465	1.01728	1.03799	1.04338	1.05035	1.01115	0.937617	0.990843	1.01557	1.06814	0.946043	1.08608	1.01294	1.02205	1.03179	1.033	1.04626	0.999166	1.03808	1.01827	1.00748	0.962935	1.02257	0.973279	0.953641	0.995533	1.00952	0.967091	1.02767	0.955473	0.987231	0.962081	1.01468
Master Protein	A0A087X0I6	Serine/threonine-protein kinase MARK1 OS=Homo sapiens GN=MARK1 PE=1 SV=1	MARK1	High	FALSE	46	331	1	0	256.524	1112.68	57	796	89	9.36	0.903772	0.73749	0.944573	0.976135	0.988453	1.10701													1.0193	0.92395	1.11918	0.893303	1.06016	0.951501	0.933025	0.860662							1.01135	1.01589
Master Protein	B4DKF8	PH and SEC7 domain-containing protein 3 OS=Homo sapiens GN=PSD3 PE=1 SV=1	PSD3	High	FALSE	44	637	3	0	256.437	2279.45	74	376	42.4	9.55	0.828237	1.13712	0.908068	0.944626	1.26429	1.35413	0.960026	0.841464	0.866865	1.09034	1.01454	1.07418	0.917479	1.07295	1.2388	0.993333	0.873435	0.999716	0.863379	1.15297	0.926553	1.20437	0.871252	1.01986	0.903385	0.897913	0.984546	0.881584	0.968469	1.15767	1.09784	1.22405	0.95382	1.09655
Master Protein	Q9NSD9	Phenylalanine--tRNA ligase beta subunit OS=Homo sapiens GN=FARSB PE=1 SV=3	FARSB	High	FALSE	40	695	39	0	256.217	2614.51	64	589	66.1	6.84	0.968181	1.06341	1.03214	1.02628	1.0019	1.01353	0.998594	1.0673	0.954482	0.971059	1.05022	0.940427	0.988288	1.19928	1.11705	1.10108	1.02508	0.954616	1.05914	1.19011	1.00818	1.02569	0.890221	1.04373	1.11043	0.953792	1.07401	1.06996	1.01297	1.00903	0.968039	1.00792	1.01159	0.980654
Master Protein	O95714	E3 ubiquitin-protein ligase HERC2 OS=Homo sapiens GN=HERC2 PE=1 SV=2	HERC2	High	FALSE	60	173	59	0	256.172	546.03	14	4834	526.9	6.28	0.968186	0.877687	0.934766	0.943919	0.909531	0.891401	0.97518	0.955725	0.949769	0.973906	0.921862	0.959703	1.01795	0.994601	1.03463	1.01201	1.01949	1.03409	1.00397	0.936909	1.0311	0.980127	1.03692	0.971544	0.966541	1.03359	0.925622	0.959185	0.964085	0.968328	0.946148	1.00484	0.986722	0.945137
Master Protein	Q9Y2H9	Microtubule-associated serine/threonine-protein kinase 1 OS=Homo sapiens GN=MAST1 PE=1 SV=2	MAST1	High	FALSE	49	223	44	0	256.102	800.27	36	1570	170.6	8.44	0.982055	0.963098	0.981686	0.859449	0.966829	0.984233	0.95782	0.905043	0.912646	1.02092	0.967358	0.972733	1.02549	1.03191	1.0457	1.08774	0.955783	1.10426	0.97846	1.02122	0.985954	1.0111	0.973382	0.998453	1.02476	0.986745	1.0177	1.01009	0.975504	1.01833	1.04564	1.01659	0.987745	1.00067
Master Protein	Q9UEY8-2	Isoform 1 of Gamma-adducin OS=Homo sapiens GN=ADD3	ADD3	High	FALSE	34	690	2	0	256.03	2577.7	49	674	75.6	6.81	0.866652	0.85386	0.904249	1.02801	1.13956	0.915054	1.01619	0.795549	1.00942	0.917672	0.9133	1.0715	1.07956	0.839418	0.878461	0.840505	1.00845	1.06021	0.945277	0.854161	1.09992	1.13239	0.989288	0.902982	0.917199	1.06496	0.835132	0.90376	0.949293	0.947478	1.0379	1.13441	0.907493	1.05072
Master Protein	Q8N1G4	Leucine-rich repeat-containing protein 47 OS=Homo sapiens GN=LRRC47 PE=1 SV=1	LRRC47	High	FALSE	37	504	37	0	255.82	1828.77	60	583	63.4	8.28	0.974141	1.04924	1.09287	1.0794	1.07382	1.13049	1.13041	1.09969	1.06259	1.10291	1.0925	1.1024	0.996879	1.1272	1.05718	1.0677	1.03885	1.01428	1.11739	1.0677	1.06153	1.12976	1.00521	1.04051	1.02118	0.996355	1.04039	1.09312	1.02117	1.04555	1.03617	1.03045	1.00706	1.03792
Master Protein	Q14894	Ketimine reductase mu-crystallin OS=Homo sapiens GN=CRYM PE=1 SV=1	CRYM	High	FALSE	22	1292	22	0	255.807	4534.57	71	314	33.8	5.14	0.971892	0.994006	0.997739	0.976159	0.854052	1.13479	0.934939	1.07924	0.907699	0.891589	1.06659	0.853848	0.907011	1.03133	0.873105	1.07456	0.956231	0.82542	0.905527	1.008	0.913204	0.928444	0.908415	1.13966	1.06512	0.768245	1.19677	1.00402	0.971933	1.00429	0.995886	0.834055	1.08882	1.02013
Master Protein	Q13017	Rho GTPase-activating protein 5 OS=Homo sapiens GN=ARHGAP5 PE=1 SV=2	ARHGAP5	High	FALSE	54	228	54	0	255.685	772.54	39	1502	172.4	6.62	0.996344	0.969245	0.948157	1.03957	0.9923	1.01435	0.981462	0.931624	1.03275	1.00498	0.975526	0.998998	1.01762	0.918897	1.00032	0.927796	0.974438	0.986188	0.965767	0.955347	1.007	1.01489	0.976055	0.97153	0.939727	1.02403	0.974096	0.985338	1.00732	1.00579	0.94904	1.16341	0.939198	1.00419
Master Protein	E9PS65	Heat shock cognate 71 kDa protein (Fragment) OS=Homo sapiens GN=HSPA8 PE=1 SV=1	HSPA8	High	FALSE	38	1060	1	0	255.554	3930.51	94	223	24.8	5.3	0.946502	1.06173	1.10288	0.962963	0.897119	0.860082	0.955253	1.2821	0.970817	0.963035	0.957198	0.966926	0.768182	0.868182	0.795455	0.677273	0.963636	0.840909	1.06587	0.862275	1.01198	0.88024	1.13174	1.04115	1.13169	0.82716	1.03307	1.05058	1.06226	0.931818	0.909091	1.10455	0.796407	0.868263
Master Protein	A5YKK6	CCR4-NOT transcription complex subunit 1 OS=Homo sapiens GN=CNOT1 PE=1 SV=2	CNOT1	High	FALSE	46	216	46	0	255.34	741.24	22	2376	266.8	7.11	0.965575	0.935879	0.926012	0.956332	0.910638	0.968577	0.934661	0.94306	0.956521	0.927939	0.955202	0.93274	0.916558	0.976873	0.970927	0.941538	0.972889	0.927299	1.01318	1.01689	1.01313	1.03134	0.973804	0.964583	1.02062	1.06063	1.01302	0.960012	0.995791	0.971962	0.9437	1.02457	0.988389	1.02113
Master Protein	Q12765-2	Isoform 2 of Secernin-1 OS=Homo sapiens GN=SCRN1	SCRN1	High	FALSE	25	1189	25	0	255.333	4496.4	64	434	48.7	4.78	0.971826	1.02646	0.999594	1.07809	1.02119	1.02474	1.01553	1.10101	1.06582	1.00864	1.0067	0.966786	1.01092	1.16175	1.036	1.04886	1.03049	0.933456	1.04034	1.09783	1.03344	0.9975	0.981271	1.04788	1.03813	0.916547	1.06717	1.06215	1.00952	1.09398	1.16527	1.00643	0.957344	1.03112
Master Protein	Q9C0H5	Rho GTPase-activating protein 39 OS=Homo sapiens GN=ARHGAP39 PE=1 SV=2	ARHGAP39	High	FALSE	46	233	46	0	255.265	826.37	53	1083	121.2	7.5	1.03647	1.03145	1.07469	0.959441	1.01661	1.01772	1.04157	0.958607	1.01997	1.04403	1.06069	1.01461	1.06236	1.00776	1.09108	1.06916	1.03366	1.12853	1.0383	0.936633	1.06299	1.01229	0.994507	0.971676	0.991027	1.06995	0.96593	1.00719	0.979717	1.0184	1.03736	1.06029	0.966568	0.960503
Master Protein	P49448	Glutamate dehydrogenase 2, mitochondrial OS=Homo sapiens GN=GLUD2 PE=1 SV=2	GLUD2	High	FALSE	38	904	10	0	254.926	3088.73	59	558	61.4	8.46	0.971679	0.998244	0.944072	0.963886	0.851482	0.986334	0.991309	1.09385	1.0233	0.918054	1.02111	0.888183	0.873956	0.915085	0.868578	0.899582	0.858327	0.928689	0.89145	0.959993	0.937327	0.855629	0.989292	0.975796	0.962349	0.890121	0.992623	0.951943	1.1124	0.909833	0.885029	0.995065	0.952547	0.919933
Master Protein	C9JIF9	Acylamino-acid-releasing enzyme OS=Homo sapiens GN=APEH PE=1 SV=1	APEH	High	FALSE	33	499	33	0	254.88	1914.32	56	737	81.6	5.54	0.992353	0.960048	0.968353	1.021	0.966911	0.958717	0.926173	1.03617	0.986435	0.97401	0.967119	0.893462	0.956961	0.982889	1.00317	1.01787	0.990494	0.846264	0.875652	1.01002	0.960356	0.864863	1.01131	1.05152	1.05659	0.925262	1.06422	1.02716	1.0438	0.978847	0.993437	0.854919	1.0666	1.02338
Master Protein	P0C0L4	Complement C4-A OS=Homo sapiens GN=C4A PE=1 SV=2	C4A	High	FALSE	44	230	2	0	254.87	789.34	32	1744	192.7	7.08	0.71363	0.733655	0.804146	0.777944	0.890785	0.825063	1.22556	1.21091	0.905607	0.78936	0.90957	0.941593	0.873856	0.920961	1.19624	1.10686	1.37751	0.767289	0.9237	0.72928	1.07594	1.02773	0.964385	1.26102	1.05335	0.936907	0.848367	0.932924	1.18933	0.880124	0.880382	0.914985	1.25583	1.47138
Master Protein	Q5JPE7	Nodal modulator 2 OS=Homo sapiens GN=NOMO2 PE=1 SV=1	NOMO2	High	FALSE	40	297	1	0	254.218	1023.14	37	1267	139.4	5.76	0.91672	0.883026	0.993007	1.02098	0.848697	1.03751	0.904661	1.01271	1.02966	1.15678	0.836864	2.32203							1.07866	0.820921	0.940586	0.85523	0.918828	1.07438	1.06993	1.01526	0.902542	1.00847	0.993644				1.04268	0.94477
Master Protein	O14594	Neurocan core protein OS=Homo sapiens GN=NCAN PE=1 SV=3	NCAN	High	FALSE	42	525	41	0	253.98	1919.01	30	1321	143	5.38	1.07662	1.18458	1.17311	1.1496	1.13781	1.24309	1.18718	1.26637	1.15017	1.18397	1.16244	1.15207	1.10486	1.11249	1.12348	1.17458	1.134	1.14569	1.17025	1.13316	1.11679	1.12228	1.0763	0.932889	0.95878	0.980905	1.04447	1.06825	1.03331	1.07825	1.07757	0.893056	1.01212	1.01134
Master Protein	Q3KQU3-4	Isoform 4 of MAP7 domain-containing protein 1 OS=Homo sapiens GN=MAP7D1	MAP7D1	High	FALSE	49	309	3	0	253.874	1124.69	51	808	89.4	10.07	1.00816	0.914505	0.996231	1.02516	1.17596	0.971416	1.01579	0.785344	0.962713	1.06897	0.993247	1.00297	1.11322	0.908423	0.97473	1.06148	0.973599	1.09093	0.837873	1.02879	1.0086	0.964306	0.964495	0.992695	0.935747	0.870939	1.01397	0.987032	0.983481	1.01278	0.955653	0.856049	1.02954	1.02382
Master Protein	Q8IWQ3-4	Isoform 4 of Serine/threonine-protein kinase BRSK2 OS=Homo sapiens GN=BRSK2	BRSK2	High	FALSE	41	290	5	0	253.624	1088.48	52	696	77.5	8.82	0.952598	1.07802	1.00182	0.987716	0.981569	1.03594	0.963845	0.959613	0.983779	1.03602	1.00123	1.01869	0.955161	0.994855	1.02442	0.965456	0.980437	0.93588	1.01146	1.01917	0.992949	1.0513	0.963229	0.993839	0.970056	1.06924	1.00739	0.984738	1.01111	0.978839	0.976799	1.04477	1.00741	1.03921
Master Protein	Q9NVE7	Pantothenate kinase 4 OS=Homo sapiens GN=PANK4 PE=1 SV=1	PANK4	High	FALSE	41	272	41	0	253.523	1010.07	55	773	85.9	6.28	0.989065	0.939206	0.961117	0.987295	0.965584	0.994146	0.969179	0.956139	1.01964	0.958256	0.990465	1.00583	1.04647	1.03084	1.00743	0.993609	1.04369	1.03984	1.0698	0.994896	1.02501	1.02842	0.954731	0.968598	0.923124	0.994776	0.957828	0.984122	0.998291	0.997007	0.916301	0.999993	0.940567	0.952369
Master Protein	P11274	Breakpoint cluster region protein OS=Homo sapiens GN=BCR PE=1 SV=2	BCR	High	FALSE	49	261	46	0	253.14	894.04	40	1271	142.7	7.03	0.979895	0.975868	0.917692	0.952089	0.946813	1.00229	0.952828	1.00976	0.993595	0.925524	0.963247	1.01894	0.926472	1.07422	1.00314	1.01799	0.961397	0.969344	0.944829	1.00575	0.934147	1.04931	0.994454	1.00783	1.01232	0.915533	1.03871	0.999907	0.990047	1.00961	0.975628	1.01477	1.03858	1.02571
Master Protein	P53675	Clathrin heavy chain 2 OS=Homo sapiens GN=CLTCL1 PE=1 SV=2	CLTCL1	High	FALSE	28	764	3	0	252.998	2701.51	17	1640	186.9	5.85	1.12803	0.694889	0.759938	0.860093	0.874548	0.797625							0.870787	0.882959	0.844101	0.897472	0.855337	0.842697						1.01704	0.945792	1.13061				0.900281	0.921816	0.959738
Master Protein	O15294	UDP-N-acetylglucosamine--peptide N-acetylglucosaminyltransferase 110 kDa subunit OS=Homo sapiens GN=OGT PE=1 SV=3	OGT	High	FALSE	42	362	42	0	252.069	1268.24	47	1046	116.9	6.7	1.02874	1.09469	1.09071	1.06702	0.986305	1.09627	1.03276	1.06151	0.993347	0.991885	1.055	0.998818	0.972486	1.05242	1.01054	1.03919	1.04207	0.993927	1.07003	1.04658	1.04252	1.05583	1.02716	1.0096	1.0142	0.937646	1.01531	1.02883	0.980508	1.01808	0.958399	1.00347	1.06369	0.991526
Master Protein	A2RUF3	SLIT-ROBO Rho GTPase activating protein 2 OS=Homo sapiens GN=SRGAP2 PE=1 SV=1	SRGAP2	High	FALSE	47	258	41	0	251.727	908.07	46	1071	120.8	6.7	0.971781	1.04589	0.988852	1.03084	1.03454	1.04688	1.01997	0.981498	1.02234	0.985101	1.02096	0.967194	0.98077	1.01716	1.0543	1.06436	0.9975	0.960996	0.938521	1.00544	0.961715	0.994968	0.96701	0.988103	0.953996	0.988704	1.05975	1.00078	1.00507	1.04505	0.981636	1.03234	1.03207	0.984117
Master Protein	Q8N568-3	Isoform 3 of Serine/threonine-protein kinase DCLK2 OS=Homo sapiens GN=DCLK2	DCLK2	High	FALSE	40	385	36	0	251.427	1440.39	49	783	85.3	8.53	0.953697	1.06706	1.07741	1.10183	1.12093	1.15032	0.991077	0.920464	1.00168	0.975473	0.956646	1.03804	1.01644	0.975912	1.01197	1.00905	0.962875	0.943997	0.939879	1.03902	1.00936	1.1383	0.98514	1.00306	0.932848	0.999822	1.0151	0.949554	0.954249	1.08144	1.03143	1.06115	0.997947	1.04784
Master Protein	A2RRP1	Neuroblastoma-amplified sequence OS=Homo sapiens GN=NBAS PE=1 SV=2	NBAS	High	FALSE	52	214	51	0	251.133	742.37	26	2371	268.4	5.96	0.992694	1.08199	1.0608	1.07473	1.02525	1.11513	1.09207	1.03198	1.00042	1.11737	1.08487	1.10677	1.03364	1.02308	1.05804	1.02991	1.01857	1.04062	0.989212	1.01506	0.969887	1.01938	0.984931	0.991264	0.991015	0.960598	0.989369	1.03998	1.08047	0.995389	0.952594	0.897423	0.996484	0.954603
Master Protein	Q76NI1	Protein very KIND OS=Homo sapiens GN=KNDC1 PE=2 SV=2	KNDC1	High	FALSE	50	227	50	0	250.646	813.25	32	1749	191.3	6.16	0.959887	1.11302	0.988874	0.942872	1.09484	1.09859	0.954922	0.953735	0.931525	1.11204	1.04373	1.05679	0.978529	1.00395	1.06892	1.01856	1.01637	1.06985	1.03577	1.08817	1.04571	1.09916	0.919365	0.870134	1.0274	1.0835	1.00188	1.05227	1.03312	1.05174	1.00641	0.958015	1.02134	0.999507
Master Protein	O75533	Splicing factor 3B subunit 1 OS=Homo sapiens GN=SF3B1 PE=1 SV=3	SF3B1	High	FALSE	43	219	43	0	250.489	760.28	38	1304	145.7	7.09	0.974103	0.914706	0.948779	0.914726	1.02016	0.910124	0.961481	0.841458	0.946375	1.00462	0.997494	1.01271	1.02033	0.923343	0.931758	0.952794	0.978458	1.06787	0.949287	0.93073	1.04951	1.00168	0.935147	0.963369	0.95176	1.13769	0.93657	0.975502	0.948843	0.978075	0.902495	1.00727	0.974073	1.03879
Master Protein	Q15878	Voltage-dependent R-type calcium channel subunit alpha-1E OS=Homo sapiens GN=CACNA1E PE=1 SV=3	CACNA1E	High	FALSE	46	214	2	0	250.027	757.32	24	2313	261.6	8.24	1.04168	1.01606	1.01517	0.901633	0.95629	1.03753	0.926565	0.992882	0.908432	0.90471	0.996373	1.00921	0.933145	1.04518	0.957137	1.08511	0.97745	0.990108	0.886043	0.900241	0.936632	0.980384	1.04961	1.00495	0.967867	0.930287	1.04092	0.938618	0.99216	0.969675	0.95065	0.974352	1.05159	0.967828
Master Protein	P61978-2	Isoform 2 of Heterogeneous nuclear ribonucleoprotein K OS=Homo sapiens GN=HNRNPK	HNRNPK	High	FALSE	29	699	29	0	249.773	2711.47	58	464	51	5.33	0.928076	0.942825	0.931742	0.945794	1.0718	0.966751	0.909582	0.894896	0.960312	0.995733	0.991071	0.992237	1.02719	1.01565	0.952419	1.03464	0.97736	1.03306	0.980586	0.991629	1.05393	1.09126	0.951276	0.978837	0.969186	1.14711	0.958938	0.993203	0.952527	1.05329	0.995582	1.06439	0.953868	1.04065
Master Protein	Q9UEY8	Gamma-adducin OS=Homo sapiens GN=ADD3 PE=1 SV=1	ADD3	High	FALSE	33	687	1	0	249.545	2565.39	46	706	79.1	6.32							1.17326	0.881008	0.894186	1.21124	1.17481	1.10853	1.1478	0.789514	1.08473	0.982523	0.855623	1.40729	0.915944	0.974746	1.17414	1.38749	0.844704				0.884496	0.896512	1.08256	1.01444	1.28267	2.10638	0.859028	0.967961
Master Protein	P67936	Tropomyosin alpha-4 chain OS=Homo sapiens GN=TPM4 PE=1 SV=3	TPM4	High	FALSE	46	768	20	0	249.253	2576.75	89	248	28.5	4.69	1.09958	0.958014	1.02953	0.867648	1.03633	0.93618	0.925682	0.853689	0.880011	0.977178	0.952801	0.995502	0.961139	0.968587	0.939173	0.980288	1.10991	1.05833	0.895915	0.996272	0.963938	0.98466	1.0905	1.10366	1.1891	1.07597	1.0622	1.00641	1.04015	1.03239	1.12856	1.1243	1.04417	0.992286
Master Protein	O75947	ATP synthase subunit d, mitochondrial OS=Homo sapiens GN=ATP5H PE=1 SV=3	ATP5H	High	FALSE	25	1521	25	0	249.242	4759.64	94	161	18.5	5.3	1.06391	1.04512	1.00861	0.953646	0.927183	0.926726	0.978013	1.01262	0.964658	0.946062	0.981631	0.935436	0.973509	0.923714	1.05463	0.954617	0.971227	1.05321	1.08184	0.982563	1.0373	0.965649	1.09118	0.997638	1.02342	1.09531	0.978922	1.00971	0.996255	0.997211	0.958273	1.04729	0.976311	0.954962
Master Protein	Q5T848	Probable G-protein coupled receptor 158 OS=Homo sapiens GN=GPR158 PE=1 SV=1	GPR158	High	FALSE	39	361	39	0	249.076	1305.67	32	1215	135.4	8.28	1.0049	0.987612	1.00175	1.00311	1.11932	0.990385	1.0489	0.950781	0.976407	1.02462	1.08643	1.00541	1.00673	0.860223	1.05946	1.02003	1.0164	1.10493	1.09402	1.01097	1.1093	0.937676	1.02408	0.980906	0.960511	1.02407	0.984319	1.03065	0.936516	1.02537	0.995274	1.13178	1.07649	1.01014
Master Protein	Q8IZS8	Voltage-dependent calcium channel subunit alpha-2/delta-3 OS=Homo sapiens GN=CACNA2D3 PE=1 SV=1	CACNA2D3	High	FALSE	35	280	35	0	249.037	1070.38	33	1091	122.9	5.78	1.09589	0.909794	1.0025	0.93381	0.892918	0.971468	0.98398	1.03881	0.939225	0.911799	0.97912	0.937487	0.983764	0.960681	1.02504	0.951775	0.987964	0.981653	1.0209	0.913593	0.994594	1.03133	1.05744	0.971183	0.988968	0.933162	0.955866	0.96705	1.06368	0.930759	0.948462	0.966582	1.03778	0.967465
Master Protein	P04843	Dolichyl-diphosphooligosaccharide--protein glycosyltransferase subunit 1 OS=Homo sapiens GN=RPN1 PE=1 SV=1	RPN1	High	FALSE	43	376	43	0	248.841	1344.88	70	607	68.5	6.38	1.01039	0.965879	0.969182	0.998884	0.97869	0.89142	1.00721	0.944299	0.946899	0.96935	0.928329	1.0767	0.927009	0.930379	0.974002	0.976882	1.01173	0.963457	1.02603	0.981724	0.938162	0.957487	1.07422	0.980861	1.03795	1.02133	0.977714	0.944559	0.980784	0.921896	0.906554	1.00017	0.983114	0.959456
Master Protein	Q7Z3D6-2	Isoform 2 of UPF0317 protein C14orf159, mitochondrial OS=Homo sapiens GN=C14orf159	C14orf159	High	FALSE	31	446	31	0	248.816	1734.58	50	621	66.9	6.87	1.00013	1.14853	1.11748	1.10573	0.999389	1.07513	1.04923	1.08471	1.15174	1.0354	0.763188	1.02114	1.13298	0.784868	1.02322	1.09946	1.06396	1.02619	1.14577	1.01936	1.10499	1.12928	1.06079	1.01889	0.969344	1.06804	0.993746	0.766033	0.741161	1.0765	0.981607	0.847385	0.979852	1.03055
Master Protein	P13010	X-ray repair cross-complementing protein 5 OS=Homo sapiens GN=XRCC5 PE=1 SV=3	XRCC5	High	FALSE	38	539	38	0	248.597	1809.51	60	732	82.7	5.81	0.970179	0.924371	0.93021	0.953122	0.900129	0.878691	0.932884	0.884357	0.960788	0.940554	0.937732	0.911911	0.98982	1.03905	0.961926	0.944272	0.98841	0.972719	1.01585	0.963759	1.00042	0.971522	0.957075	0.977528	0.986868	1.18049	1.00723	0.976018	0.941693	1.00773	0.967277	1.13359	0.975998	1.06138
Master Protein	O75306	NADH dehydrogenase [ubiquinone] iron-sulfur protein 2, mitochondrial OS=Homo sapiens GN=NDUFS2 PE=1 SV=2	NDUFS2	High	FALSE	25	773	25	0	248.584	2864.56	62	463	52.5	7.55	0.997858	1.05248	0.994808	0.99712	0.889097	0.985956	0.992911	1.0471	1.017	1.02695	1.01487	0.961666	1.02098	0.900564	1.03987	0.931133	1.03942	1.05613	1.03985	0.772264	0.977081	0.894816	1.06098	0.988451	0.976875	1.07261	0.952062	1.06111	1.03756	1.00582	0.908345	1.0389	0.901473	0.978532
Master Protein	Q86UL8	Membrane-associated guanylate kinase, WW and PDZ domain-containing protein 2 OS=Homo sapiens GN=MAGI2 PE=1 SV=3	MAGI2	High	FALSE	47	248	47	0	248.537	891.01	36	1455	158.7	6.35	0.981515	0.918398	0.926303	0.961315	1.02795	0.96526	0.975674	0.885419	1.00434	1.00827	1.06407	0.980508	1.04571	0.931791	0.982518	0.980037	1.00184	1.05053	0.959219	0.966449	1.03879	0.958593	1.02032	0.960416	0.94738	1.02153	0.952838	0.981956	0.991786	0.984771	0.994915	1.0198	1.0451	1.04184
Master Protein	O95741-2	Isoform 2 of Copine-6 OS=Homo sapiens GN=CPNE6	CPNE6	High	FALSE	37	486	36	0	248.217	1666.73	69	612	67.6	5.91	1.0795	1.2067	1.25018	1.13908	1.0572	1.33045	1.09706	1.45098	1.12664	0.980791	1.14263	1.27031	1.04946	1.28983	1.02745	1.36927	1.15277	1.05766	1.0083	1.10822	0.998267	1.27903	1.08532	0.99334	1.05492	0.859601	1.08874	1.0563	0.989981	1.14311	0.984149	0.896056	1.09277	0.958905
Master Protein	Q06124	Tyrosine-protein phosphatase non-receptor type 11 OS=Homo sapiens GN=PTPN11 PE=1 SV=2	PTPN11	High	FALSE	40	395	1	0	248.1	1379.02	65	597	68.4	7.3	0.984488	0.990438	1.01594	1.06694	1.03336	1.017	0.939141	0.945107	1.06603	0.973946	0.996619	0.980708	0.91426	1.0346	0.971721	0.939832	0.927497	0.922383	0.933674	1.00603	0.902065	0.85328	0.928741	1.09817	0.987038	0.922439	0.985481	0.989061	0.989658	1.01594	1.04964	0.982551	0.984104	1.01718
Master Protein	Q9NZM3	Intersectin-2 OS=Homo sapiens GN=ITSN2 PE=1 SV=3	ITSN2	High	FALSE	52	248	4	0	247.762	822.59	32	1697	193.3	8.12	1.01563	1.02144	0.969676	0.990493	1.04736	1.00074	1.01986	0.875413	0.990774	1.00401	0.990964	1.0177	0.954934	1.01346	0.964385	1.01772	0.979348	0.96081	0.847533	1.00444	0.965413	1.00581	0.950107	1.02074	1.00725	1.00258	1.00293	0.997976	0.980744	0.998684	0.959647	1.02642	1.02187	0.991058
Master Protein	P30038	Delta-1-pyrroline-5-carboxylate dehydrogenase, mitochondrial OS=Homo sapiens GN=ALDH4A1 PE=1 SV=3	ALDH4A1	High	FALSE	35	522	35	0	247.659	1954	58	563	61.7	8.07	1.03331	1.02554	1.07816	1.0816	1.0392	0.964091	0.981188	1.06808	1.1108	1.04987	0.972956	0.919776	1.07941	1.11349	1.02654	0.963331	0.932061	0.915851	0.986666	0.983433	0.957251	0.876708	1.054	1.05288	1.00344	0.922287	1.01383	1.08084	0.967696	0.941866	0.888872	0.987604	0.995233	1.0755
Master Protein	Q9HAU0-6	Isoform 6 of Pleckstrin homology domain-containing family A member 5 OS=Homo sapiens GN=PLEKHA5	PLEKHA5	High	FALSE	47	224	47	0	247.249	775.88	43	1282	146.8	7.65	0.998779	1.00987	0.980314	0.891897	0.968847	0.989975	0.96278	0.923795	0.923788	1.02102	1.06294	1.04988	0.923288	0.913715	0.997232	0.939261	0.992081	1.05461	0.920382	0.950651	0.98289	1.03927	0.945324	0.990577	1.00188	1.08637	0.983311	1.03046	0.973038	1.01771	0.981693	1.06689	1.04482	1.00291
Master Protein	Q8IWQ3-5	Isoform 5 of Serine/threonine-protein kinase BRSK2 OS=Homo sapiens GN=BRSK2	BRSK2	High	FALSE	39	262	4	0	246.404	1000.04	46	766	84.8	8.9	0.87723	0.821091	0.898741	0.854145	0.836306	0.957503	0.868707	0.821113	0.846944	0.916811	1.11156	1.60602	0.649063	0.645656	0.778535	0.728279	0.863714	0.787905	0.734102	0.823298	0.761677	0.867755	0.87507	0.981637	0.952781	1.01364	0.841961	0.875826	0.880504	0.805792	0.858603	0.900767	0.746764	0.868317
Master Protein	Q9UQ90	Paraplegin OS=Homo sapiens GN=SPG7 PE=1 SV=2	SPG7	High	FALSE	39	229	39	0	246.248	856.68	48	795	88.2	8.69	1.03659	0.946749	0.942901	0.927517	0.955413	0.90298	1.01691	1.0552	0.977534	0.952518	0.998309	0.962624	0.958737	0.950305	0.989409	0.937123	1.0056	0.984579	1.09807	0.980676	1.03458	0.966031	1.06176	1.0249	1.02281	1.04562	1.01621	1.01921	0.982359	0.934288	0.917418	0.983147	0.964968	0.962195
Master Protein	Q96AC1-3	Isoform 3 of Fermitin family homolog 2 OS=Homo sapiens GN=FERMT2	FERMT2	High	FALSE	30	312	3	0	246.13	1030.85	48	687	78.6	6.7	1.02849	1.09087	1.00343	1.12674	1.06724	1.05242	1.0681	1.15178	1.12567	1.0693	1.10282	1.11642	1.00867	1.14271	0.979282	1.04149	0.984459	0.97269	1.0455	0.994049	1.04194	1.04133	0.969365	1.0109	0.967312	0.889661	1.01067	1.03565	0.961637	1.02277	1.00129	0.979754	0.909285	1.09572
Master Protein	Q06124-2	Isoform 2 of Tyrosine-protein phosphatase non-receptor type 11 OS=Homo sapiens GN=PTPN11	PTPN11	High	FALSE	40	400	1	0	245.934	1381.06	65	593	68	7.3	0.974879	1.12216	1.08173	1.19149	1.07108	1.16124	1.03256	1.1196	1.11594	1.03676	1.05282	0.976296	1.01942	1.09038	1.02536	1.06845	0.995956	0.929812	1.07615	1.13381	1.05485	0.981288	0.922489	1.05879	0.988367	0.864098	1.03395	1.06896	0.98712	1.06948	1.08969	0.956524	0.986118	1.04669
Master Protein	Q92558	Wiskott-Aldrich syndrome protein family member 1 OS=Homo sapiens GN=WASF1 PE=1 SV=1	WASF1	High	FALSE	31	376	28	0	245.741	1500.41	46	559	61.6	6.46	0.994255	0.951283	1.00886	0.998036	1.04651	1.01839	0.96857	0.956367	0.964697	0.932061	1.03439	0.924083	0.937938	0.953796	0.880768	1.0098	0.935042	0.914229	0.857061	0.994479	0.956899	0.947106	0.960145	0.991176	0.967005	0.854621	1.05613	0.968266	0.941949	0.954706	0.939642	0.977659	1.10468	1.0217
Master Protein	Q8TDW7	Protocadherin Fat 3 OS=Homo sapiens GN=FAT3 PE=2 SV=2	FAT3	High	FALSE	51	151	49	0	244.97	507.63	14	4589	505.2	4.87	1.01175	0.938926	0.936259	0.936738	0.911655	0.920038	0.84127	0.954759	0.902832	0.881181	0.929245	0.960231	0.870027	0.952764	0.905833	0.930337	0.935421	0.910956	0.97832	0.910769	0.856172	0.906268	1.06206	0.985728	1.02747	0.959567	0.951747	0.9473	0.959253	0.98383	0.929203	1.03016	1.09193	0.975258
Master Protein	Q99613	Eukaryotic translation initiation factor 3 subunit C OS=Homo sapiens GN=EIF3C PE=1 SV=1	EIF3C	High	FALSE	43	255	42	0	244.957	937.85	44	913	105.3	5.68	0.977257	0.953091	0.913359	1.00064	1.04084	0.946167	0.982437	0.861578	1.00485	0.986821	0.965698	0.973161	1.0127	1.01884	0.976451	1.01874	1.02481	1.00471	0.952774	0.996916	0.968675	0.998697	0.985576	1.00651	0.964551	1.0462	1.00033	0.999775	0.985541	1.01629	0.967691	1.0461	0.959419	1.00191
Master Protein	P35221	Catenin alpha-1 OS=Homo sapiens GN=CTNNA1 PE=1 SV=1	CTNNA1	High	FALSE	41	309	25	0	244.85	1158.18	51	906	100	6.29	0.987403	0.92201	0.900152	0.995572	0.983803	0.888505	0.970733	0.912652	0.948623	0.947801	0.881373	1.34987	0.91154	0.88137	0.940985	0.876018	1.03557	0.933602	0.978024	0.898364	0.965969	0.923158	1.00039	0.930826	0.990375	0.985239	0.924373	0.928115	0.98261	0.937382	0.869765	0.971862	0.929821	0.998583
Master Protein	Q14738	Serine/threonine-protein phosphatase 2A 56 kDa regulatory subunit delta isoform OS=Homo sapiens GN=PPP2R5D PE=1 SV=1	PPP2R5D	High	FALSE	32	372	27	0	244.832	1241.92	52	602	69.9	8.13	0.945416	1.10321	1.00675	1.04277	1.01389	1.13566	0.957312	0.94994	0.97811	1.05038	1.00838	0.967254	0.994649	1.02479	1.09833	1.01212	0.969704	0.952948	1.00287	1.07594	0.980939	1.12419	0.920434	1.01802	0.993625	1.09218	1.04786	1.01338	1.03033	1.08739	1.06651	1.12571	0.947297	1.05208
Master Protein	Q3KQU3-2	Isoform 2 of MAP7 domain-containing protein 1 OS=Homo sapiens GN=MAP7D1	MAP7D1	High	FALSE	47	302	1	0	244.802	1097.71	49	803	88.7	10.05	1.2062	0.789169	0.876919	1.00608	1.20185	0.865914	0.873972	0.849299	0.872521	0.809627	0.865506	1.02032												0.998842	0.940342	0.830872	0.985728	0.887034	0.877358
Master Protein	Q9ULJ8	Neurabin-1 OS=Homo sapiens GN=PPP1R9A PE=1 SV=2	PPP1R9A	High	FALSE	44	260	42	0	244.666	906.31	43	1098	123.3	5.1	0.984489	0.948996	0.936478	0.934919	1.12892	1.00033	0.96778	0.850955	0.963503	1.03157	0.987305	0.993877	0.956518	0.937226	0.971651	1.02158	0.962067	1.02921	0.867864	0.998133	0.998292	0.994744	0.935951	0.95239	0.971654	1.02003	1.00415	0.960783	0.958057	1.00892	0.950799	0.944218	1.13747	1.02492
Master Protein	Q15878-3	Isoform 3 of Voltage-dependent R-type calcium channel subunit alpha-1E OS=Homo sapiens GN=CACNA1E	CACNA1E	High	FALSE	45	216	1	0	244.606	758.23	24	2270	257	8.34	1.04756	0.940555	0.970938	0.928666	1.02642	0.990753	0.879955	0.855902	0.732294	0.801114	1.11915	1.60045	1.46257	1.05866	1.21173	1.20168	1.18156	1.36034	1.00913	0.937649	0.951946	1.05203	0.912629	1.04359	1.17173	0.852048	0.886637	0.795323	0.83608	1.08659	1.09888	1.00447	0.861001	0.886021
Master Protein	P52306-5	Isoform 5 of Rap1 GTPase-GDP dissociation stimulator 1 OS=Homo sapiens GN=RAP1GDS1	RAP1GDS1	High	FALSE	30	368	1	0	244.13	1317.96	53	608	66.3	5.31	0.949599	1.11345	1.07135	1.19169	0.952622	1.21397	1.12502	1.34161	1.20068	1.21961	1.31413	1.02836	1.05783	1.18489	1.13021	1.11111	1.01928	0.965183	1.17679	1.29757	1.17398	1.06158	0.916814	0.974062	0.920076	0.891748	1.01864	0.914837	1.01915	1.03838	1.00748	1.01525	0.882525	0.985336
Master Protein	Q15435	Protein phosphatase 1 regulatory subunit 7 OS=Homo sapiens GN=PPP1R7 PE=1 SV=1	PPP1R7	High	FALSE	28	431	28	0	243.973	1432.88	58	360	41.5	4.91	0.996445	1.08189	1.03808	1.10799	0.976394	1.13542	1.06994	1.17183	1.15636	1.06817	1.09901	0.979952	0.999956	1.06547	1.01514	1.07517	0.996886	0.916906	1.11108	1.15753	1.03919	0.981314	0.959374	1.03709	0.980631	0.891018	1.09115	1.10011	1.0336	1.05353	1.04127	0.886785	0.991979	1.01199
Master Protein	Q96PE3	Type I inositol 3,4-bisphosphate 4-phosphatase OS=Homo sapiens GN=INPP4A PE=1 SV=1	INPP4A	High	FALSE	40	272	2	0	243.838	991.77	41	977	109.9	6.96	0.946582	1.15162	1.09369	1.10115	1.04603	1.15155	1.1506	1.28194	1.18325	1.08476	1.24177	1.11757	1.12134	1.21396	1.075	1.2011	1.07395	1.06717	0.966726	0.99367	0.952868	0.997415	0.972951	0.948608	0.944469	0.980934	1.01547	1.09691	0.974799	1.11823	1.01009	1.04148	0.913758	0.919499
Master Protein	E9PP50	Cofilin-1 (Fragment) OS=Homo sapiens GN=CFL1 PE=1 SV=3	CFL1	High	FALSE	31	1153	1	0	243.662	4688.68	91	160	17.9	8.09							0.797753	0.890449	0.922753	0.865169	0.648876	0.786517							0.859574	0.612766	0.642553	0.809929	0.774468				1.20787	0.912921	1.04073				1.06809	0.97305
Master Protein	P54920	Alpha-soluble NSF attachment protein OS=Homo sapiens GN=NAPA PE=1 SV=3	NAPA	High	FALSE	27	595	21	0	243.509	2194.77	77	295	33.2	5.36	1.00148	1.21018	1.19493	1.16939	1.02632	1.22071	1.13318	1.18788	1.11185	1.14864	1.11904	1.11474	1.15046	1.18486	1.29653	1.1854	1.12389	1.20362	1.26192	1.23473	1.23913	1.16427	1.03548	0.992975	0.978144	1.06442	0.947726	1.094	1.01429	1.06743	1.00618	0.951577	0.986712	0.963075
Master Protein	P15104	Glutamine synthetase OS=Homo sapiens GN=GLUL PE=1 SV=4	GLUL	High	FALSE	31	1114	31	0	243.473	3607.18	68	373	42	6.89	0.95227	1.20715	1.09568	1.07667	1.11766	1.13819	1.12812	1.27056	1.1412	1.26423	1.59624	1.06304	0.970772	1.12854	0.993948	1.10977	1.06548	1.06051	1.31335	1.18066	1.19203	0.928291	0.942768	1.12588	0.969633	1.18097	1.00297	1.33248	1.05008	1.22686	0.958864	1.04919	1.15129	0.975485
Master Protein	Q13616	Cullin-1 OS=Homo sapiens GN=CUL1 PE=1 SV=2	CUL1	High	FALSE	43	296	43	0	243.412	951.41	50	776	89.6	8	0.958277	1.12994	1.12224	1.12999	1.03656	1.08309	1.06504	1.11178	1.09007	1.04139	1.04789	1.01208	1.15435	1.19995	1.12558	1.1002	1.08867	1.06864	1.17621	1.15078	1.10697	1.07127	0.951647	1.0134	0.993981	0.996589	0.996072	1.06289	0.991323	1.11787	1.0877	1.04541	0.976693	1.01915
Master Protein	P62195	26S protease regulatory subunit 8 OS=Homo sapiens GN=PSMC5 PE=1 SV=1	PSMC5	High	FALSE	33	440	31	0	243.016	1514.49	75	406	45.6	7.55	0.957552	0.934268	0.922547	0.966167	0.873687	0.992254	0.93167	0.92758	0.971146	0.932958	0.931378	0.912932	0.918895	0.99725	0.95888	0.97593	0.934178	0.906442	0.949887	0.95897	0.928346	0.987512	1.02048	1.0049	0.97462	1.01611	1.01798	0.975528	1.01527	0.969427	0.972221	0.989169	1.02787	1.02166
Master Protein	Q96Q05-2	Isoform 2 of Trafficking protein particle complex subunit 9 OS=Homo sapiens GN=TRAPPC9	TRAPPC9	High	FALSE	42	261	42	0	242.923	910.88	37	1246	139.3	7.21	1.00814	0.989491	1.02611	1.01478	0.976812	1.01022	1.04999	1.02811	1.03174	0.997986	0.983465	1.02163	1.05722	1.06412	1.0525	1.04041	1.05499	1.05721	1.10988	1.10227	1.08948	1.1163	1.04965	1.00053	0.994654	0.990318	0.944508	0.961402	0.993528	0.995277	1.01642	1.00204	0.966175	0.972233
Master Protein	Q9Y697	Cysteine desulfurase, mitochondrial OS=Homo sapiens GN=NFS1 PE=1 SV=3	NFS1	High	FALSE	26	495	26	0	242.888	1714.48	63	457	50.2	8.31	0.998559	1.0055	0.998479	0.977068	0.92488	0.975552	0.962268	1.01088	0.982135	0.970622	0.980196	0.958837	0.963333	0.886711	1.00494	0.93657	0.97286	1.00959	1.03219	0.988485	1.03041	0.786886	0.939117	0.990535	0.985487	1.05436	0.935128	1.00086	0.996661	0.934333	0.96632	1.05992	0.988994	0.998981
Master Protein	P04899-3	Isoform 3 of Guanine nucleotide-binding protein G(i) subunit alpha-2 OS=Homo sapiens GN=GNAI2	GNAI2	High	FALSE	31	861	1	0	242.818	2990.69	81	318	36.4	5.59	0.95155	0.877289	0.840375	0.854939	0.75155	0.922711	0.886885	0.990608	0.873817	0.817804	0.847274	0.978833							0.900605	0.816841	0.891904	1.05604	0.988645	0.929921	1.09056	0.945494	1.03934	0.947594	0.99054				1.31603	0.929951
Master Protein	Q96JG6	Coiled-coil domain-containing protein 132 OS=Homo sapiens GN=CCDC132 PE=1 SV=3	CCDC132	High	FALSE	38	277	36	0	242.599	1046.61	33	964	111.1	6.2	0.989996	0.993572	0.948191	0.867515	0.888671	0.993224	0.95784	1.03406	1.00255	0.981957	0.971336	0.977903	0.934358	0.987058	1.02134	0.994326	0.950037	0.970616	1.01457	1.07041	0.974621	1.03963	0.985077	1.02575	1.00289	0.993872	1.06384	1.01708	1.0125	0.962586	0.96045	0.980338	1.00924	0.990384
Master Protein	O60716-3	Isoform 1AC of Catenin delta-1 OS=Homo sapiens GN=CTNND1	CTNND1	High	FALSE	44	292	43	0	242.525	1077	49	939	104.9	6.87	1.01143	1.08262	1.03843	0.957194	1.05502	1.07753	0.971692	1.01947	0.959611	1.0073	1.02952	1.03076	0.929991	0.946325	1.05703	1.0328	1.02752	1.0081	0.977601	1.02965	0.986781	0.994516	1.02458	0.999806	1.00826	0.91921	1.04433	0.995637	0.993801	0.985913	0.957647	1.05773	1.08896	1.00454
Master Protein	Q13409-2	Isoform 2B of Cytoplasmic dynein 1 intermediate chain 2 OS=Homo sapiens GN=DYNC1I2	DYNC1I2	High	FALSE	26	355	1	0	242.45	1504.61	49	632	70.6	5.24	1.04551	0.877189	0.840092	1.08537	1.06025	0.870392	1.02618	0.880071	1.06566	1.06485	0.978158	1.05847	0.95381	0.954513	0.893787	0.930598	0.920047	1.10012	0.97053	0.936121	1.10175	0.994238	0.973	0.852074	0.907373	0.969355	0.883869	0.964727	1.04287	0.969754	1.02368	0.849472	0.706124	1.11623
Master Protein	P13645	Keratin, type I cytoskeletal 10 OS=Homo sapiens GN=KRT10 PE=1 SV=6	KRT10	High	FALSE	31	281	25	0	242.376	1058.26	54	584	58.8	5.21	0.848866	0.778997	1.27723	0.849681	0.684504	0.79312	0.812132	1.29931	1.12121	0.845569	3.92084	1.21031	1.11632	1.18022	0.776202	0.897811	1.06951	0.754691	0.824651	0.700667	0.992511	0.768395	0.888147	0.803973	2.08794	0.910577	0.801244	0.892994	0.964484	1.05584	0.923183	1.69086	0.826469	0.89188
Master Protein	O14936-4	Isoform 4 of Peripheral plasma membrane protein CASK OS=Homo sapiens GN=CASK	CASK	High	FALSE	42	272	1	0	242.376	950.53	49	898	102.1	6.4	0.95089	2.10068	2.06568	1.7744	1.89441	2.21424	1.93333	2.21912	1.82745	1.91275	1.81814	1.8652	1.33473	1.53031	1.46641	1.67692	1.37474	1.66617	1.59107	1.63485	1.53065	1.57487	1.00263	1.01504	1.02363	0.905463	0.986275	1.50147	0.843627	1.30964	1.49179	0.876381	0.901489	1.01532
Master Protein	Q9P0K1	Disintegrin and metalloproteinase domain-containing protein 22 OS=Homo sapiens GN=ADAM22 PE=1 SV=1	ADAM22	High	FALSE	35	458	26	0	242.363	1687.81	45	906	100.4	7.2	0.987	1.09203	1.16681	1.10013	1.03408	1.08429	1.20333	1.09981	1.13449	1.21583	1.14169	1.09671	1.07684	1.00397	1.1677	0.996943	0.98869	1.13817	1.12082	1.06425	1.11197	0.991694	0.991026	0.980159	0.967713	1.08559	0.971492	1.091	1.02173	0.994195	1.03227	1.01602	1.00311	0.995343
Master Protein	P20336	Ras-related protein Rab-3A OS=Homo sapiens GN=RAB3A PE=1 SV=1	RAB3A	High	FALSE	19	2406	8	0	242.349	8314.08	81	220	25	5.03	0.998696	1.14337	1.12448	1.09725	1.13334	1.20078	1.01337	1.21674	1.00745	0.922412	1.0958	1.02353	0.959648	1.06256	0.98057	1.17712	1.07721	0.916683	1.0149	1.10976	1.03549	0.990877	1.01594	1.04939	1.01405	0.831442	1.01896	1.05061	0.877248	1.05343	0.9858	0.900202	0.99711	0.917163
Master Protein	A0A087WYG2	C-Jun-amino-terminal kinase-interacting protein 3 OS=Homo sapiens GN=MAPK8IP3 PE=4 SV=1	MAPK8IP3	High	FALSE	44	300	38	0	242.277	1023.7	36	1337	147.5	5.4	1.03014	0.970946	0.998467	1.00392	1.01159	1.013	0.952879	0.905295	1.03577	1.01504	0.978587	0.971786	1.05294	0.959093	1.01695	0.969797	0.952381	1.04215	0.939293	0.999588	1.02486	1.06998	1.0026	0.977195	0.993757	1.02681	0.965596	0.961886	1.0495	0.993669	1.03656	1.11283	0.977952	0.994072
Master Protein	Q8IXJ6	NAD-dependent protein deacetylase sirtuin-2 OS=Homo sapiens GN=SIRT2 PE=1 SV=2	SIRT2	High	FALSE	26	613	26	0	242.225	2128.79	59	389	43.2	5.36	0.99666	0.912956	1.06005	1.01206	0.857129	0.811073	1.07523	0.843527	1.10374	1.48523	0.828332	0.821322	1.23106	1.01253	1.27224	0.839096	0.901851	1.28903	1.14164	1.17837	0.977301	0.861567	0.95786	0.837624	0.939324	1.23149	0.800078	1.04559	1.26601	0.891207	1.1292	0.987367	0.804392	1.02063
Master Protein	Q00975	Voltage-dependent N-type calcium channel subunit alpha-1B OS=Homo sapiens GN=CACNA1B PE=1 SV=1	CACNA1B	High	FALSE	50	189	45	0	241.709	626.64	24	2339	262.3	8.51	0.972017	1.00775	1.09045	1.04685	1.08654	1.1152	0.987214	0.95554	0.974604	0.982945	1.0495	1.03138	0.970064	1.02312	0.934026	1.12178	0.969959	0.99885	0.962722	1.0988	1.03505	1.05261	0.989279	0.978378	0.958901	0.958703	0.974669	0.98502	0.96838	0.931746	0.981559	0.924101	1.03028	0.967366
Master Protein	Q9BX66-6	Isoform 6 of Sorbin and SH3 domain-containing protein 1 OS=Homo sapiens GN=SORBS1	SORBS1	High	FALSE	38	338	1	0	241.43	1199.79	44	846	95	6.6													1.34682	1.08671	1.11561	0.904624	1.21965	1.20231												1.21387	1.15607	1.13584
Master Protein	Q9H0U4	Ras-related protein Rab-1B OS=Homo sapiens GN=RAB1B PE=1 SV=1	RAB1B	High	FALSE	26	1639	13	0	241.417	6058.97	89	201	22.2	5.73	0.974748	0.862071	0.930483	0.89798	0.886612	0.880062	0.934503	0.921572	0.929098	0.870015	0.909897	0.936384	0.932476	0.95666	0.921138	0.941876	0.974377	0.938137	0.941563	0.910866	0.941534	0.961278	1.04598	0.971364	1.01413	0.951992	0.977862	0.920956	0.970136	0.974658	1.01082	0.963005	1.03857	0.962021
Master Protein	A0A024R571	EH domain-containing protein 1 OS=Homo sapiens GN=EHD1 PE=1 SV=1	EHD1	High	FALSE	32	397	23	0	241.372	1427.66	63	548	61.9	6.71	0.989298	0.88696	0.918886	0.928355	0.841463	0.90846	0.911295	0.863936	0.900597	0.932754	0.898392	0.97087	0.888479	0.904599	0.894382	0.881171	0.988805	0.915389	0.958069	0.908094	0.965965	1.01801	1.03607	0.948337	0.964573	1.02562	0.904296	0.875604	1.03884	0.921384	0.933297	1.06589	0.94901	0.984224
Master Protein	E7EVA0	Microtubule-associated protein OS=Homo sapiens GN=MAP4 PE=1 SV=1	MAP4	High	FALSE	53	278	20	0	241.054	925.71	22	2297	245.3	6.23	0.971946	0.760938	0.800499	1.0475	1.62617	0.809061	1.01675	0.591298	1.05538	1.13667	1.06489	1.10394	1.5243	0.742566	0.805041	0.981933	0.967023	1.2957	0.741752	0.889853	1.13086	0.950209	0.829685	0.874005	0.801749	0.986347	0.805216	0.907025	0.900488	1.0489	0.987902	1.02746	0.963698	1.2152
Master Protein	P46379-3	Isoform 3 of Large proline-rich protein BAG6 OS=Homo sapiens GN=BAG6	BAG6	High	FALSE	31	245	31	0	240.944	942.11	31	1162	122.3	5.69	0.98592	0.902708	0.922887	0.951493	0.943805	0.992235	0.946611	0.897696	0.927017	0.930431	0.935735	0.996218	0.925241	0.935523	0.894186	0.942339	0.947761	0.940172	0.905983	0.939181	0.929263	0.926633	1.03984	0.986337	1.02817	0.953721	1.0407	0.975737	1.00774	0.944959	0.982166	0.931494	1.00991	0.983102
Master Protein	Q99715	Collagen alpha-1(XII) chain OS=Homo sapiens GN=COL12A1 PE=1 SV=2	COL12A1	High	FALSE	54	155	54	0	240.722	522.85	23	3063	332.9	5.53	0.73715	0.743556	0.664672	0.744487	0.718399	0.767383	0.716936	0.711666	0.70353	0.797147	0.725773	3.32046	0.724359	0.695	0.725449	0.742538	2.25824	0.748269	0.789463	0.622041	0.622087	0.697573	0.714759	0.770596	0.947049	0.861649	0.74407	0.716709	0.738498	1.26454	0.791026	0.892577	0.674796	0.638675
Master Protein	Q9Y230	RuvB-like 2 OS=Homo sapiens GN=RUVBL2 PE=1 SV=3	RUVBL2	High	FALSE	33	339	33	0	240.48	1145.56	70	463	51.1	5.64	1.04094	0.947283	0.93239	0.963019	0.965689	0.885353	1.01328	0.991871	0.99995	0.955185	0.98169	0.987728	0.936009	0.966599	0.979146	0.983704	0.97314	0.961945	1.0176	0.934837	0.962867	1.05721	1.02852	0.986974	1.02102	0.992919	1.02032	0.97631	0.976773	0.993599	0.972687	1.00897	1.01295	1.00913
Master Protein	Q96PE3-4	Isoform 4 of Type I inositol 3,4-bisphosphate 4-phosphatase OS=Homo sapiens GN=INPP4A	INPP4A	High	FALSE	39	266	1	0	240.407	987.83	41	954	107.2	6.95																			0.630222	0.686178	0.661166	0.748324	0.903301										0.751676	0.74394
Master Protein	A0A087WXF0	Methyl-CpG-binding protein 2 OS=Homo sapiens GN=MECP2 PE=1 SV=1	MECP2	High	FALSE	31	359	31	0	240.331	1299.19	57	509	54.8	9.96	0.97713	0.878496	0.936347	0.876448	0.966553	0.857105	1.04576	0.756772	0.97118	1.11496	1.05282	1.14243	1.13916	0.977419	0.959888	1.01057	1.03105	1.24243	1.10984	0.982996	1.18969	1.09533	0.901221	0.969808	0.997893	1.16476	0.916711	0.983009	0.875304	0.987879	1.05435	0.937162	0.908907	1.03993
Master Protein	P47736-4	Isoform 4 of Rap1 GTPase-activating protein 1 OS=Homo sapiens GN=RAP1GAP	RAP1GAP	High	FALSE	35	293	3	0	240.267	1121.31	51	727	80.6	6.18							0.818327	0.88131	0.894952	0.965439	0.893588	0.926103	0.898973	0.74755	1.07513	0.833178	0.870509	0.803546	0.71908	0.850059	0.799463	0.868266	0.836718				0.892678	0.894952	0.989541	0.991134	0.979001	0.934438	0.865581	1.0224
Master Protein	Q9Y263	Phospholipase A-2-activating protein OS=Homo sapiens GN=PLAA PE=1 SV=2	PLAA	High	FALSE	37	241	37	0	239.967	902.27	51	795	87.1	6.37	0.956283	0.963233	0.939017	0.988438	0.967209	0.999974	0.933147	0.978115	0.970782	0.930122	0.943949	0.908956	0.904857	0.972912	0.999722	0.943405	0.971947	0.877197	0.926726	0.968189	0.908363	0.991564	0.970054	0.986344	1.0154	1.03454	1.03596	0.967769	1.00829	0.983366	0.974898	1.06335	0.972327	0.940358
Master Protein	Q13177	Serine/threonine-protein kinase PAK 2 OS=Homo sapiens GN=PAK2 PE=1 SV=3	PAK2	High	FALSE	27	381	15	0	239.945	1487.98	53	524	58	5.96	0.971178	0.975529	0.942977	1.07762	1.07258	0.952937	0.982463	0.996252	1.05483	0.963872	0.960342	0.911548	1.00897	0.966964	0.942453	0.924512	0.941597	0.909269	0.975381	0.988892	1.01102	0.976485	0.974235	0.99752	0.960428	0.910965	1.0115	0.977535	0.991507	0.968572	1.04658	0.919964	0.983565	1.06002
Master Protein	Q9NSE4	Isoleucine--tRNA ligase, mitochondrial OS=Homo sapiens GN=IARS2 PE=1 SV=2	IARS2	High	FALSE	37	401	36	0	239.546	1451.48	37	1012	113.7	7.2	1.03191	0.981588	0.967043	0.972496	0.95541	0.939862	1.02717	1.05906	1.01195	0.981935	0.962436	1.00435	1.04645	0.974882	1.05817	0.983676	1.0332	1.05648	1.08301	1.01961	1.05445	1.01942	1.05368	1.0244	1.02075	1.01159	1.00778	1.00164	1.01311	1.03549	0.967465	1.0555	0.846091	0.996344
Master Protein	O95886	Disks large-associated protein 3 OS=Homo sapiens GN=DLGAP3 PE=1 SV=3	DLGAP3	High	FALSE	43	301	41	0	239.511	1077.66	56	979	106	8.76	1.05867	1.01518	0.988222	0.916527	1.03457	1.10584	0.89216	0.883364	0.902939	0.907961	1.13061	1.02769	0.93281	0.944469	0.910069	1.02985	1.00189	1.01747	0.88775	0.911869	0.961742	1.03046	0.947619	1.0033	0.941239	0.944479	1.03019	0.965642	0.884371	0.99127	0.922768	0.992751	1.11014	0.966801
Master Protein	Q8IYI6	Exocyst complex component 8 OS=Homo sapiens GN=EXOC8 PE=1 SV=2	EXOC8	High	FALSE	45	285	45	0	239.215	1003.51	52	725	81.7	5.49	0.995765	1.07074	1.03542	1.08942	1.02371	1.08899	1.07475	1.09769	1.11766	1.07014	1.03856	1.03745	1.03249	1.01815	1.06517	1.03513	1.02712	1.00885	1.00886	1.03895	0.976239	1.07775	0.982993	0.993084	0.975735	0.962317	0.982391	1.03759	1.01499	1.04548	0.955751	1.0131	0.988948	0.968817
Master Protein	P62760	Visinin-like protein 1 OS=Homo sapiens GN=VSNL1 PE=1 SV=2	VSNL1	High	FALSE	26	1357	25	0	238.397	4768.34	91	191	22.1	5.15	1.04959	1.04265	1.10197	1.04747	0.948802	1.02226	1.0426	1.01246	1.00257	0.997506	1.00728	0.974358	1.01253	1.06022	1.06757	1.00559	1.0245	1.04568	1.07652	1.04279	1.01059	1.00683	1.03141	1.0094	1.00543	1.08153	0.973045	1.00484	1.0012	1.02083	1.01498	1.01344	0.982474	0.991888
Master Protein	E9PFI2	Syntaxin-binding protein 5-like OS=Homo sapiens GN=STXBP5L PE=1 SV=1	STXBP5L	High	FALSE	33	333	1	0	238.254	1171.11	40	1162	128.9	6.83	0.817323	0.971654	0.844094	0.845669	0.987402	0.930709	0.831325	0.893072	0.89006	0.78012	0.826807	0.924699	1	0.991026	1.24615	1.06154	0.997436	1.24231	1.06502	1.23991	1.16966	0.874439	1.30568	1.04882	0.885039	1.07244	0.777108	0.814759	0.89006	1.03077	1.06923	1.0141	1	1.11136
Master Protein	Q96HN2	Putative adenosylhomocysteinase 3 OS=Homo sapiens GN=AHCYL2 PE=1 SV=1	AHCYL2	High	FALSE	35	495	1	0	238.155	1647.71	50	611	66.7	7.36	1.16893	0.721467	0.756793	1.21513	1.80344	0.846467	1.42902	0.682614	1.32128	0.915986	1.11902	1.35123	1.18744	0.946114	0.768273	0.859328	1.11151	1.09692	0.587956	0.581616	1.48098	1.21949	0.874802	0.798007	0.831975	0.88904	0.756126	0.850642	1.03928	1.08412	1.03717	1.06136	0.919176	1.33994
Master Protein	Q15477	Helicase SKI2W OS=Homo sapiens GN=SKIV2L PE=1 SV=3	SKIV2L	High	FALSE	36	224	36	0	238.115	834.42	36	1246	137.7	6.06	1.0166	1.0167	0.916664	0.99564	0.931792	0.986229	1.05514	1.04987	1.03608	1.05526	0.98597	1.04498	0.86202	1.03267	1.10836	0.930229	0.950474	0.969565	0.955156	0.923786	0.913987	0.976736	1.03599	0.984099	1.06591	0.877274	1.02474	1.04967	1.03678	1.01463	0.994659	1.12427	1.04494	1.00911
Master Protein	Q99623	Prohibitin-2 OS=Homo sapiens GN=PHB2 PE=1 SV=2	PHB2	High	FALSE	34	1039	34	0	238.058	3660	79	299	33.3	9.83	1.06534	0.912914	0.891852	0.872487	0.918277	0.890308	0.910711	0.980572	0.908248	0.873369	0.901742	0.939592	0.936353	0.845111	0.926703	0.884084	0.972068	0.932001	0.953815	0.864918	0.90848	0.913715	1.14328	0.98029	1.01054	1.01794	0.999408	0.944264	0.997321	0.927875	0.903123	1.03528	1.017	0.952225
Master Protein	K7ER00	Phenylalanine--tRNA ligase alpha subunit OS=Homo sapiens GN=FARSA PE=1 SV=1	FARSA	High	FALSE	27	576	27	0	237.784	2225.78	48	548	62.4	7.84	0.959435	0.920393	0.915601	0.927461	0.878936	0.92295	0.916896	0.970809	0.892444	0.901523	0.957168	0.898128	0.874656	1.01072	0.960471	0.984615	0.954514	0.887923	0.890703	0.966002	0.903879	0.930019	0.891743	1.02087	1.07699	0.93951	1.04012	1.01072	1.00211	0.929941	0.910775	0.950699	0.995694	0.971376
Master Protein	P27797	Calreticulin OS=Homo sapiens GN=CALR PE=1 SV=1	CALR	High	FALSE	31	839	30	0	237.657	2997.69	76	417	48.1	4.44	1.05889	0.947748	0.979841	0.908525	0.969032	0.943429	0.95719	0.927258	0.919918	0.953475	0.942033	0.90893	0.921654	0.981143	1.00227	0.958097	0.98544	0.984868	0.959961	1.02534	0.941542	0.95667	1.02851	1.04499	1.08324	0.998793	1.0834	1.01362	1.06369	0.992169	0.955752	1.08057	1.01366	0.965941
Master Protein	O14983	Sarcoplasmic/endoplasmic reticulum calcium ATPase 1 OS=Homo sapiens GN=ATP2A1 PE=1 SV=1	ATP2A1	High	FALSE	26	1128	2	0	237.568	4456.26	20	1001	110.2	5.16													0.584344	0.561191	0.600882	0.758545	0.685777	0.757442	0.743299	0.676289	0.934021	0.749485	1.07938							0.734289	0.764057	0.725469	1.32577	1.04227
Master Protein	Q96Q42	Alsin OS=Homo sapiens GN=ALS2 PE=1 SV=2	ALS2	High	FALSE	46	199	46	0	237.385	716.01	31	1657	183.5	6.27	0.979994	0.976918	1.03836	1.05796	0.975657	1.10962	1.05899	1.01896	1.02755	1.01575	1.04552	1.01214	0.988488	0.992491	0.964818	1.0181	0.989514	1.01243	0.871769	0.982114	0.938633	0.958993	1.00845	0.974396	0.991191	0.944578	0.960166	1.01653	0.97015	0.97838	0.989918	0.981555	0.979465	0.973609
Master Protein	P52306-4	Isoform 4 of Rap1 GTPase-GDP dissociation stimulator 1 OS=Homo sapiens GN=RAP1GDS1	RAP1GDS1	High	FALSE	30	342	1	0	237.163	1193.38	53	607	66.3	5.31	0.997857	1.19417	1.1417	1.21961	1.06033	1.23414	1.08008	1.18925	1.14997	1.12935	1.18397	0.99424	1.08303	1.18495	1.09083	1.10394	1.03133	0.953847	1.05962	1.1608	1.01762	0.970979	0.981239	1.01385	0.966254	0.940199	1.02159	0.858963	1.04424	1.05685	1.0187	1.08827	0.986406	1.02691
Master Protein	A0A087WWJ5	Neural cell adhesion molecule 1 (Fragment) OS=Homo sapiens GN=NCAM1 PE=4 SV=1	NCAM1	High	FALSE	31	1542	1	0	236.956	5802.57	63	372	39.9	5.19	1.14495	0.887371	1.03299	1.002	0.940353	1.04099	0.954242	0.985017	0.922049	1.00324	0.904232	1.17817	0.989606	0.912473	0.868709	0.902626	1.00848	1.064	0.887436	0.810249	0.878859	1.00557	1.07847	0.967344	1.06864	1.06931	0.971249	1.00891	1.10366	0.901532	0.966357	0.989606	0.971484	0.96012
Master Protein	O60763	General vesicular transport factor p115 OS=Homo sapiens GN=USO1 PE=1 SV=2	USO1	High	FALSE	38	298	37	0	236.954	1067.59	44	962	107.8	4.91	0.945548	0.965166	0.88195	0.926022	0.947417	0.948983	0.981484	0.899359	0.991202	0.978563	1.00101	0.914863	0.947648	0.990508	1.00524	0.962045	0.980178	0.945128	0.940151	1.00416	0.966262	0.98055	0.962297	0.959656	1.03842	1.06089	1.04534	1.01106	1.06481	1.03291	0.988	1.10233	1.10735	1.03937
Master Protein	Q8IZQ1	WD repeat and FYVE domain-containing protein 3 OS=Homo sapiens GN=WDFY3 PE=1 SV=2	WDFY3	High	FALSE	50	184	50	0	236.91	627.52	19	3526	395	6.76	1.02175	1.01775	1.03551	1.0185	0.966433	1.08316	0.985594	1.04179	1.0327	0.983759	0.975881	1.00564	0.970992	1.00034	0.993142	1.00317	1.02447	0.979612	0.965067	0.946143	0.932645	1.00356	1.04761	0.986794	0.990016	1.03398	0.948934	0.954153	0.975613	0.97977	0.951825	0.990579	1.00895	0.990383
Master Protein	Q96HN2-2	Isoform 2 of Putative adenosylhomocysteinase 3 OS=Homo sapiens GN=AHCYL2	AHCYL2	High	FALSE	35	494	1	0	236.642	1643.9	50	610	66.6	7.36	1.04934	1.27766	1.14599	1.32489	1.40405	1.3011	1.17422	1.11662	1.17843	1.08254	1.14154	1.16506	1.3748	1.13582	1.09544	1.14365	1.20653	1.28726	1.29072	1.31167	1.33314	1.26247	0.920249	1.03136	0.954614	0.925722	0.954153	1.11645	1.00993	1.21827	1.07154	0.992315	0.874388	1.01734
Master Protein	Q92859	Neogenin OS=Homo sapiens GN=NEO1 PE=1 SV=2	NEO1	High	FALSE	39	231	1	0	236.413	852.79	35	1461	159.9	6.54	0.96493	1.31767	1.12768	1.35172	1.34321	1.22097	1.10922	1.06485	1.13908	0.990614	1.04352	1.08447	1.13855	1.4488	1.53916	1.35241	1.07229	1.28916	1.1427	1.16213	1.16491	1.15325	0.874514	0.980592	0.946204	0.988083	1.03669	0.942833	1.01195	0.885542	1.14157	1.48795	1.02998	1.00333
Master Protein	O43242	26S proteasome non-ATPase regulatory subunit 3 OS=Homo sapiens GN=PSMD3 PE=1 SV=2	PSMD3	High	FALSE	41	358	41	0	236.166	1346.67	65	534	60.9	8.44	1.00711	0.960633	0.953336	0.960857	0.853306	0.959217	0.942928	1.00265	0.962745	0.930286	0.94171	0.895447	0.897898	1.03232	0.974931	0.984711	0.937305	0.877695	0.949901	0.982337	0.885852	0.954827	1.00672	1.05058	1.02677	1.02213	1.04653	0.985151	1.00894	0.967254	0.960396	1.02362	1.01383	0.986509
Master Protein	Q14240-2	Isoform 2 of Eukaryotic initiation factor 4A-II OS=Homo sapiens GN=EIF4A2	EIF4A2	High	FALSE	27	540	13	0	235.841	1858.93	61	408	46.5	5.48	0.981218	0.950453	0.92145	0.966959	0.901497	0.94553	0.881687	0.935933	0.945289	0.949185	0.927849	0.866021	0.895847	0.908547	0.935503	0.927467	0.913775	0.846246	0.942701	0.932551	0.928722	0.946539	0.993298	1.04209	1.005	1.08327	1.01663	1.00754	1.00168	0.918826	0.920118	1.01233	0.970065	1.04829
Master Protein	P36957	Dihydrolipoyllysine-residue succinyltransferase component of 2-oxoglutarate dehydrogenase complex, mitochondrial OS=Homo sapiens GN=DLST PE=1 SV=4	DLST	High	FALSE	32	890	32	0	235.808	3429.01	51	453	48.7	8.95	1.02802	0.940971	0.931473	0.903611	0.935121	0.866317	0.8962	0.931138	0.882507	0.892128	0.911059	0.888669	0.939376	0.871116	0.918357	0.872484	0.95627	1.07064	0.944183	0.879033	0.959156	0.88338	1.08202	0.9751	1.02561	1.08951	1.00299	0.950163	0.98642	0.953351	0.948265	1.0703	1.00603	0.97295
Master Protein	P55011	Solute carrier family 12 member 2 OS=Homo sapiens GN=SLC12A2 PE=1 SV=1	SLC12A2	High	FALSE	34	326	33	0	235.789	1288.05	31	1212	131.4	6.4	0.931453	0.895424	0.994313	0.836464	0.906009	0.83514	0.950354	0.898926	1.00313	1.19335	0.944244	0.906834	0.982923	0.861409	1.09929	0.830958	0.887722	1.10963	0.990335	0.991972	0.938725	0.859995	1.04951	0.901351	0.925989	1.15273	0.949172	1.04758	1.16048	0.870848	0.979169	1.04012	0.978082	0.987605
Master Protein	Q9Y2G0	Protein EFR3 homolog B OS=Homo sapiens GN=EFR3B PE=1 SV=2	EFR3B	High	FALSE	39	285	36	0	235.747	1081.37	41	817	92.4	6.7	1.00204	1.03745	1.0156	0.987352	0.958904	1.05927	0.954645	1.0742	0.982325	0.956603	1.02817	1.04618	0.911224	0.92812	0.958003	0.999561	1.01467	0.922719	0.965702	0.988516	0.973494	0.931688	1.00406	1.0212	0.970393	0.943767	0.956832	1.00943	0.95319	0.955302	0.921039	1.00586	0.954765	0.939262
Master Protein	O14936-2	Isoform 2 of Peripheral plasma membrane protein CASK OS=Homo sapiens GN=CASK	CASK	High	FALSE	42	258	1	0	235.716	898.81	48	921	104.5	6.47	1.0139	1.23052	1.27203	1.2564	1.15109	1.30885	1.18475	1.20828	1.14623	1.09968	1.24989	1.1423	1.10462	1.13704	1.08346	1.18238	1.15344	1.104	1.08662	1.06384	1.10822	1.10277	0.979434	0.97899	0.968479	0.944375	0.972796	1.07112	0.974332	1.08209	1.0181	1.03811	0.971183	0.919215
Master Protein	Q9Y2K9	Syntaxin-binding protein 5-like OS=Homo sapiens GN=STXBP5L PE=1 SV=2	STXBP5L	High	FALSE	34	323	2	0	235.221	1132.08	40	1186	131.8	6.95	1.01377	1.10152	1.08866	1.02062	1.06714	1.0758	1.17548	1.1941	1.10616	1.15681	1.13835	1.16686	1.08984	0.979381	1.13423	1.07861	1.03727	1.10977	1.03847	1.00083	1.01509	0.965621	0.987113	1.05776	0.982834	1.03174	0.962904	1.06758	0.913991	1.07359	0.99228	1.06214	0.987656	0.953719
Master Protein	O00562	Membrane-associated phosphatidylinositol transfer protein 1 OS=Homo sapiens GN=PITPNM1 PE=1 SV=4	PITPNM1	High	FALSE	41	157	40	0	235.109	633.77	47	1244	134.8	5.95	0.989777	1.10854	1.09989	0.99217	1.03461	1.0533	0.990751	0.943339	0.97943	1.04432	1.01227	0.988622	1.00616	1.05589	1.09766	1.04762	1.03546	1.04009	1.06552	1.02456	1.01173	1.05686	0.96906	1.0276	0.973402	1.03321	0.993067	1.02477	1.01516	1.01882	1.00892	0.968438	0.995202	0.96364
Master Protein	O43432-3	Isoform 3 of Eukaryotic translation initiation factor 4 gamma 3 OS=Homo sapiens GN=EIF4G3	EIF4G3	High	FALSE	58	259	49	0	235.05	838.01	34	1591	177.2	5.39	0.908906	0.969207	0.918978	0.973068	1.13342	0.975565	0.918011	0.872968	0.953362	1.05654	1.03907	0.916471	1.03644	0.999714	1.03775	1.03418	0.98318	0.990162	0.970872	1.09162	1.01607	0.935308	0.904868	1.00329	0.922823	1.03977	1.0107	1.03301	0.994182	1.0541	0.976043	1.03705	1.0265	1.02413
Master Protein	Q5T5Y3-3	Isoform 3 of Calmodulin-regulated spectrin-associated protein 1 OS=Homo sapiens GN=CAMSAP1	CAMSAP1	High	FALSE	51	218	49	0	234.977	692.89	34	1613	179.2	6.8	0.940535	0.976194	0.941523	0.895292	1.03119	1.03652	0.827241	0.852765	0.860465	0.983479	0.944163	1.02746	0.904446	0.974706	1.00425	1.03896	0.936352	1.00861	0.930936	1.0341	0.957543	1.02241	0.902734	0.988178	0.99405	0.996234	1.01782	0.962787	0.990371	1.02366	0.998423	1.0986	1.01723	0.973609
Master Protein	Q01968	Inositol polyphosphate 5-phosphatase OCRL-1 OS=Homo sapiens GN=OCRL PE=1 SV=3	OCRL	High	FALSE	46	251	44	0	234.952	804.02	47	901	104.1	6.55	0.949954	0.908982	1.03193	0.986686	0.978451	1.00207	1.02332	0.987619	1.01102	1.00974	1.00663	1.03339	1.00578	1.03866	0.979838	0.994905	0.993477	0.980974	1.02748	1.05895	1.05272	1.19774	1.01435	1.02803	1.04623	0.935442	0.996857	1.00866	1.02721	1.0363	1.0104	1.05278	0.994125	1.01557
Master Protein	P06756	Integrin alpha-V OS=Homo sapiens GN=ITGAV PE=1 SV=2	ITGAV	High	FALSE	38	384	38	0	234.939	1313.98	44	1048	116	5.68	1.08998	0.959114	1.02392	1.058	0.983654	1.00144	1.14327	1.09809	1.05926	1.00573	1.00303	1.08495	1.17682	1.01752	1.16668	1.12528	1.07879	1.29381	1.21112	1.03687	1.17984	1.11565	1.02609	1.00048	0.953567	0.994511	0.972873	0.976271	1.03794	1.05257	1.02183	1.04738	0.976744	0.999255
Master Protein	P28482	Mitogen-activated protein kinase 1 OS=Homo sapiens GN=MAPK1 PE=1 SV=3	MAPK1	High	FALSE	24	596	18	0	234.938	2175.55	63	360	41.4	6.98	1.03399	1.04628	1.10915	1.11966	1.02391	1.13481	1.04773	1.14217	1.06091	0.983498	1.02874	1.03336	1.08437	1.32844	0.979399	1.14408	0.985799	0.994759	0.953629	1.06579	0.957296	1.21819	1.01338	1.02201	1.04393	0.875315	1.01145	0.945358	0.98378	1.09451	1.05571	0.955888	0.944653	0.995166
Master Protein	Q99497	Protein DJ-1 OS=Homo sapiens GN=PARK7 PE=1 SV=2	PARK7	High	FALSE	27	1021	27	0	234.878	3672.87	90	189	19.9	6.79	0.960304	1.23933	1.2151	1.26325	1.1724	1.2048	1.12799	1.26888	1.26184	1.17769	1.23058	1.11394	1.29885	1.39733	1.2165	1.26342	1.12784	1.12059	1.30824	1.30344	1.26743	1.15238	0.839134	1.04741	1.03764	0.984095	0.9508	1.165	1.04935	1.20096	1.21975	0.898154	1.00408	1.07033
Master Protein	Q15029	116 kDa U5 small nuclear ribonucleoprotein component OS=Homo sapiens GN=EFTUD2 PE=1 SV=1	EFTUD2	High	FALSE	42	272	41	0	234.798	932.35	56	972	109.4	5	0.983559	0.904634	0.928415	0.942112	0.895193	0.897745	0.979221	0.916388	0.971272	0.990284	0.914319	0.990766	0.922035	0.973853	0.945525	0.944048	0.973328	0.989793	0.971963	0.90442	0.970371	0.974813	0.997922	0.979369	1.02011	1.12744	0.94898	0.965428	0.945824	0.957004	0.965765	1.05721	0.937119	0.969222
Master Protein	Q9NZ56	Formin-2 OS=Homo sapiens GN=FMN2 PE=1 SV=4	FMN2	High	FALSE	39	227	39	0	234.788	842.19	32	1722	180	5.47	1.04733	0.820916	1.21875	1.10746	1.26583	1.09699	1.14853	1.02113	1.10511	1.12533	1.28102	1.04699	0.873652	0.953208	0.906091	0.939116	0.899105	0.935694	1.12527	1.12757	1.01173	1.05715	0.996353	1.20689	0.998574	0.888978	1.1239	0.950138	0.988944	1.012	1.05863	0.99909	0.988963	0.889761
Master Protein	Q96A65	Exocyst complex component 4 OS=Homo sapiens GN=EXOC4 PE=1 SV=1	EXOC4	High	FALSE	42	301	42	0	234.759	1067.15	38	974	110.4	6.49	1.00915	1.12251	1.08945	1.10755	1.0001	1.12931	0.955145	1.02427	1.02789	0.968485	1.01059	0.973888	1.02209	1.04218	1.06262	1.05121	1.03284	1.01063	1.00213	1.01929	0.981326	1.08209	0.978735	0.996188	0.99087	0.953581	1.02606	1.00254	1.03385	1.03523	0.993483	1.02409	0.951787	0.972399
Master Protein	P49915	GMP synthase [glutamine-hydrolyzing] OS=Homo sapiens GN=GMPS PE=1 SV=1	GMPS	High	FALSE	33	236	33	0	234.5	795.63	58	693	76.7	6.87	0.928078	1.07606	1.017	1.12161	1.02376	1.0189	1.15821	1.15871	1.19729	1.15606	1.15034	1.06381	1.16885	1.21215	1.20444	1.1629	1.07275	1.11778	1.26201	1.21768	1.18935	1.10047	0.987521	1.00096	1.01356	0.986484	1.00301	1.10325	0.999234	1.08443	1.06767	0.966356	0.966272	1.0303
Master Protein	P16152	Carbonyl reductase [NADPH] 1 OS=Homo sapiens GN=CBR1 PE=1 SV=3	CBR1	High	FALSE	20	866	17	0	234.316	3309.67	76	277	30.4	8.32	0.980473	0.980084	1.046	1.17791	0.966128	0.952896	0.893224	1.02109	1.12472	1.23241	0.913956	0.951191	1.04449	1.04934	1.0937	0.870893	0.99231	0.902246	1.10364	1.16305	1.00794	0.957193	0.905763	1.0439	0.958537	1.02301	0.906623	1.09658	1.14216	0.982245	1.21416	1.04843	0.785309	0.95294
Master Protein	H0YJ34	Fermitin family homolog 2 (Fragment) OS=Homo sapiens GN=FERMT2 PE=1 SV=1	FERMT2	High	FALSE	29	292	2	0	234.2	932.4	51	640	73.3	6.98	1.03333	0.998894	0.833834	1.26078	1.3456	0.916443	0.913429	0.704302	0.904302	0.777575	0.870404	0.766884	0.776866	0.725827	0.698384	0.756604	0.858169	0.681713	0.72892	0.988593	0.920152	0.818161	0.870946	0.923709	0.936029	0.843627	0.978618	0.901695	0.977314	0.887407	1.08566	0.796615	0.830239	1.05815
Master Protein	Q13136	Liprin-alpha-1 OS=Homo sapiens GN=PPFIA1 PE=1 SV=1	PPFIA1	High	FALSE	43	278	16	0	234.172	972.88	34	1202	135.7	6.29	1.00513	0.876313	0.91248	0.926718	0.97612	0.93669	0.968652	0.850217	0.976279	0.967849	0.93716	1.03641	0.924347	0.918886	0.960466	0.914282	0.959729	1.00095	0.919837	0.955122	1.00544	1.03926	0.965194	0.932189	0.983682	1.07993	0.935461	0.916666	0.969983	0.986842	0.988353	1.10308	0.974471	1.03186
Master Protein	P16435	NADPH--cytochrome P450 reductase OS=Homo sapiens GN=POR PE=1 SV=2	POR	High	FALSE	33	257	33	0	233.956	937.22	55	677	76.6	5.58	1.04434	0.935916	0.911791	0.967137	0.896699	0.963212	0.89438	0.945858	0.962086	0.863975	0.951467	0.923695	0.914381	0.93416	0.922357	0.906758	0.98165	0.897151	0.868847	0.869917	0.925251	0.950804	1.03794	0.959525	0.966439	0.972962	0.968053	0.915	0.977977	0.927827	0.862245	1.00655	0.97783	0.981906
Master Protein	Q96GW7	Brevican core protein OS=Homo sapiens GN=BCAN PE=1 SV=2	BCAN	High	FALSE	33	725	27	0	233.877	2711.9	47	911	99.1	4.64	1.05457	1.23512	1.19756	1.23019	1.24008	1.27396	1.24881	1.19714	1.21488	1.22914	1.11959	1.19117	1.12297	1.19152	1.13438	1.17134	1.12431	1.31622	1.19186	1.22725	1.12633	1.28564	0.997733	1.00527	0.937349	0.942168	0.999384	1.11022	1.0176	1.11928	1.04827	0.944781	0.952843	1.00432
Master Protein	P23368	NAD-dependent malic enzyme, mitochondrial OS=Homo sapiens GN=ME2 PE=1 SV=1	ME2	High	FALSE	28	317	27	0	233.776	1154.57	62	584	65.4	7.61	1.04127	1.04209	0.97316	0.984465	0.957065	0.979013	0.95169	1.08765	1.02857	0.985178	0.974721	0.941355	0.897563	0.909851	0.956704	0.975507	0.955319	0.926142	0.966315	0.978781	0.939709	0.929721	1.01809	0.994688	0.986538	0.980218	1.00196	1.00749	1.05601	0.925068	0.870262	0.9676	1.0071	0.991526
Master Protein	O95197	Reticulon-3 OS=Homo sapiens GN=RTN3 PE=1 SV=2	RTN3	High	FALSE	41	306	39	0	233.744	1100.4	39	1032	112.5	4.96	0.969338	0.837544	0.932183	0.909382	1.0579	0.941948	0.909171	0.774412	0.83918	0.99856	0.971854	0.927392	0.935673	0.818913	0.86823	0.975406	0.927639	0.984692	0.799749	0.93657	0.938461	0.995792	0.977415	0.991296	0.965906	1.05642	0.990866	0.915082	1.00218	0.972406	1.08555	1.25479	1.02038	1.06536
Master Protein	O15031	Plexin-B2 OS=Homo sapiens GN=PLXNB2 PE=1 SV=3	PLXNB2	High	FALSE	45	200	45	0	233.588	733.01	29	1838	205	6.24	1.03976	0.994246	1.04772	1.0092	1.02514	1.01558	1.03038	1.043	0.986669	0.991624	1.04661	1.17032	0.979067	0.953016	0.962353	0.940868	1.05316	1.01132	1.05775	0.892346	1.02734	1.02526	1.03136	0.970736	1.00601	1.06324	0.955287	1.01273	0.985487	0.949338	0.903192	1.06407	0.963538	0.960883
Master Protein	O43776	Asparagine--tRNA ligase, cytoplasmic OS=Homo sapiens GN=NARS PE=1 SV=1	NARS	High	FALSE	31	508	31	0	233.539	1871.6	41	548	62.9	6.25	0.977323	1.00655	0.99908	1.05174	0.98137	0.999565	1.01867	1.01471	1.03083	1.02284	1.0095	0.94248	0.946761	1.06166	0.998335	0.974777	0.966081	0.920554	1.08932	1.05545	1.02363	0.966318	0.986226	1.02279	1.00161	1.01397	1.03498	1.06379	1.03176	0.994172	0.970219	0.992183	0.97372	1.01342
Master Protein	Q13972	Ras-specific guanine nucleotide-releasing factor 1 OS=Homo sapiens GN=RASGRF1 PE=1 SV=2	RASGRF1	High	FALSE	44	194	41	0	233.489	667.49	41	1273	145.1	7.44	1.01949	1.04436	0.958228	0.967575	0.98989	1.0067	0.991905	0.935416	1.01447	1.01226	1.02468	0.901629	0.880576	0.918226	1.08227	1.0612	0.965105	0.972475	0.985156	1.06461	0.964147	0.889574	0.975518	1.00057	0.959887	1.01879	1.06354	1.01719	1.02743	0.977793	0.915422	0.990963	1.1367	0.977731
[truncated: 8,882 more rows]
[truncated: 42 more columns]

## Sheet: Table S3
Table S3. Differentially expressed proteins
[truncated: 297 more rows]

## Sheet: Table S4
Table S4. Results of GO and KEGG pathway analyses conducted with the DAVID bioinformatics tool.
[truncated: 528 more rows]

[truncated: 2 more sheets: Table S5, Table S6]
